# Supplementary material for: Development and validation of machine learning-driven prediction model for serious bacterial infection among febrile children in emergency departments
Source: PLoS One. 2022 Mar 25;17(3):e0265500. doi: 10.1371/journal.pone.0265500 (PMC8956167; doi:10.1371/journal.pone.0265500)
Supplement: S1 Data — (XLSX) [file pone.0265500.s001.xlsx]

## Sheet: derivation
cohort	sbi	standardized_age_range_from_0_to_1	bt	z_hr	z_rr	wbc	crp	ph	fever_hr	procalcitonin	sex_0	sex_1	bacteriuria_0	bacteriuria_1	bacteriuria_NA	csf_yn_0	csf_yn_1	bcx_yn_0	bcx_yn_1	ucx_yn_0	ucx_yn_1	vaccination_0	vaccination_1	vaccination_NA	day_care_0	day_care_1	day_care_NA	rash_0	rash_1	rash_NA	le_0	le_1	le_2	le_3	le_4	le_NA	v_pcv_0	v_pcv_1	v_hib_0	v_hib_1	lr
derivation	0	0.8-1	0.323944	0.384647	0.120508	0.00926413	0.0451887	0.565583	0.0493398	0.0456747	0	1	0	0	1	1	0	1	0	1	0	0	1	0	0	1	0	1	0	0	0	0	0	0	0	1	0	1	0	1	NA
derivation	0	0.8-1	0.549296	0.467231	0.203033	0.0103978	0.0692278	0.558442	0.00347464	0.0456747	0	1	0	0	1	1	0	1	0	1	0	0	0	1	0	0	1	1	0	0	0	0	0	0	0	1	1	0	1	0	NA
derivation	0	0.8-1	0.535211	0.475906	0.0927772	0.0137901	0.0749334	0.61039	0.00972898	0.0456747	0	1	1	0	0	1	0	0	1	0	1	0	0	1	0	0	1	1	0	0	1	0	0	0	0	0	1	0	1	0	238.588
derivation	0	0.8-1	0.661972	0.504922	0.200452	0.00926413	0.0451887	0.565583	0.0159833	0.0456747	1	0	0	0	1	1	0	1	0	1	0	0	1	0	0	1	0	1	0	0	0	0	0	0	0	1	0	1	0	1	NA
derivation	0	0.8-1	0.28169	0.415109	0.0927772	0.0129503	0.017307	0.506494	0.0660181	0.0456747	1	0	1	0	0	1	0	0	1	1	0	0	0	1	0	0	1	1	0	0	1	0	0	0	0	0	1	0	1	0	219.514
derivation	0	0.8-1	0.478873	0.467231	0.0927772	0.0152155	0.00304298	0.558442	0	0.0456747	0	1	1	0	0	1	0	0	1	0	1	0	0	1	0	0	1	1	0	0	1	0	0	0	0	0	1	0	1	0	237.721
derivation	0	0.8-1	0.507042	0.440569	0.146997	0.000143646	0.00247242	0.584416	0.000694927	0.0456747	0	1	1	0	0	1	0	0	1	0	1	0	0	1	0	0	1	1	0	0	1	0	0	0	0	0	1	0	1	0	238.155
derivation	0	0.8-1	0.394366	0.475906	0.0927772	0.0107624	0.000190186	0.597403	0.0159833	0.0456747	0	1	1	0	0	1	0	0	1	0	1	0	0	1	0	0	1	1	0	0	1	0	0	0	0	0	1	0	1	0	236.421
derivation	0	0.8-1	0.464789	0.561799	0.146997	0.021116	0.0606695	0.480519	0.00625434	0.0456747	0	1	0	1	0	1	0	1	0	0	1	0	0	1	0	0	1	1	0	0	1	0	0	0	0	0	1	0	1	0	237.505
derivation	0	0.8-1	0.380282	0.423201	0.0918257	0.00926413	0.0451887	0.565583	0.000694927	0.0456747	0	1	0	0	1	1	0	1	0	1	0	0	1	0	0	1	0	1	0	0	0	0	0	0	0	1	0	1	0	1	NA
derivation	0	0.8-1	0.450704	0.466597	0.146997	0.013779	0.128566	0.565583	0.0326616	0.0456747	1	0	1	0	0	1	0	0	1	1	0	0	0	1	0	0	1	1	0	0	0	0	1	0	0	0	1	0	1	0	470.854
derivation	0	0.8-1	0.253521	0.327953	0.148121	0.00926413	0.0451887	0.565583	0.0493398	0.0456747	1	0	0	0	1	1	0	1	0	1	0	0	1	0	0	1	0	1	0	0	0	0	0	0	0	1	0	1	0	1	NA
derivation	0	0.8-1	0.478873	0.423201	0.0918257	0.00926413	0.0451887	0.565583	0.0493398	0.0456747	0	1	0	0	1	1	0	1	0	1	0	0	1	0	1	0	0	1	0	0	0	0	0	0	0	1	0	1	0	1	NA
derivation	0	0.8-1	0.56338	0.383494	0.145879	0.0078232	0.0840624	0.519481	0.0826963	0.0456747	0	1	0	0	1	1	0	1	0	1	0	0	1	0	0	1	0	1	0	0	0	0	0	0	0	1	0	1	0	1	NA
derivation	0	0.8-1	0.450704	0.431275	0.145879	0.00078453	0.0131229	0.545455	0.0159833	0.0456747	0	1	0	0	1	1	0	1	0	1	0	0	1	0	0	1	0	1	0	0	0	0	0	0	0	1	0	1	0	1	NA
derivation	0	0.8-1	0.408451	0.392189	0.362168	0.00926413	0.0451887	0.565583	0.0826963	0.0456747	0	1	0	0	1	1	0	1	0	1	0	0	1	0	0	1	0	1	0	0	0	0	0	0	0	1	0	1	0	1	NA
derivation	0	0.8-1	0.450704	0.383494	0.0908786	0.00926413	0.0451887	0.565583	0.0326616	0.0456747	0	1	0	0	1	1	0	1	0	1	0	0	0	1	0	1	0	1	0	0	0	0	0	0	0	1	1	0	1	0	NA
derivation	0	0.8-1	0.464789	0.392189	0.118437	0.00926413	0.0451887	0.565583	0.0493398	0.0456747	0	1	0	0	1	1	0	1	0	1	0	0	1	0	0	1	0	1	0	0	0	0	0	0	0	1	0	1	0	1	NA
derivation	0	0.8-1	0.323944	0.439951	0.362168	0.00926413	0.0451887	0.565583	0.132731	0.0456747	0	1	0	0	1	1	0	1	0	1	0	0	1	0	0	1	0	1	0	0	0	0	0	0	0	1	0	1	0	1	NA
derivation	0	0.8-1	0.577465	0.488592	0.0908786	0.00926413	0.0451887	0.565583	0.0104239	0.0456747	0	1	0	0	1	1	0	1	0	1	0	0	1	0	0	1	0	1	0	0	0	0	0	0	0	1	0	1	0	1	NA
derivation	0	0.8-1	0.366197	0.483933	0.11947	0.00926413	0.0451887	0.565583	0.0159833	0.0456747	1	0	0	0	1	1	0	1	0	1	0	0	1	0	0	1	0	1	0	0	0	0	0	0	0	1	0	1	0	1	NA
derivation	0	0.8-1	0.43662	0.510578	0.0927772	0.000254144	0.0205401	0.584416	0.00138985	0.0303075	1	0	1	0	0	1	0	0	1	0	1	0	0	1	0	0	1	1	0	0	1	0	0	0	0	0	1	0	1	0	232.803
derivation	0	0.8-1	0.28169	0.42815	0.0927772	0.000243094	0.0296691	0.571429	0.0159833	0.0456747	1	0	1	0	0	1	0	0	1	0	1	0	0	1	0	0	1	1	0	0	1	0	0	0	0	0	1	0	1	0	230.42
derivation	0	0.8-1	0.464789	0.457924	0.363957	0.00926413	0.0451887	0.565583	0.0826963	0.0456747	0	1	0	0	1	1	0	1	0	1	0	0	1	0	0	1	0	1	0	0	0	0	0	0	0	1	0	1	0	1	NA
derivation	0	0.8-1	0.676056	0.491942	0.0908786	0.00650829	0.129707	0.584416	0.0826963	0.0456747	0	1	1	0	0	1	0	1	0	1	0	0	0	1	0	0	1	1	0	0	1	0	0	0	0	0	1	0	1	0	229.85
derivation	0	0.8-1	0.704225	0.491942	0.254661	0.00151381	0.549448	0.675325	0.0826963	0.0456747	1	0	1	0	0	1	0	0	1	0	1	0	1	0	0	1	0	1	0	0	1	0	0	0	0	0	0	1	0	1	236.921
derivation	0	0.8-1	0.507042	0.465961	0.145879	0.00926413	0.0451887	0.565583	0.0326616	0.0456747	0	1	0	0	1	1	0	1	0	1	0	0	1	0	1	0	0	1	0	0	0	0	0	0	0	1	0	1	0	1	NA
derivation	0	0.8-1	0.56338	0.540878	0.148121	0.00926413	0.0451887	0.565583	0.0159833	0.0456747	0	1	0	0	1	1	0	1	0	1	0	0	0	1	0	0	1	1	0	0	0	0	0	0	0	1	1	0	1	0	NA
derivation	0	0.8-1	0.450704	0.358501	0.120508	0.00926413	0.0451887	0.565583	0.0326616	0.0456747	0	1	1	0	0	1	0	1	0	1	0	0	1	0	0	1	0	1	0	0	1	0	0	0	0	0	0	1	0	1	226.382
derivation	0	0.8-1	0.422535	0.401471	0.363957	0.018884	0.0013313	0.38961	0.0270738	0.0456747	0	1	0	0	1	1	0	1	0	1	0	0	1	0	0	0	1	1	0	0	0	0	0	0	0	1	0	1	0	1	NA
derivation	0	0.8-1	0.56338	0.509914	0.0918257	0.0132818	0.00228224	0.597403	0	0.0456747	0	1	1	0	0	1	0	0	1	0	1	0	0	1	0	0	1	1	0	0	1	0	0	0	0	0	1	0	1	0	239.022
derivation	0	0.8-1	0.43662	0.470932	0.20174	0.000165746	0.00722708	0.61039	0.0270738	0.0456747	0	1	0	1	0	1	0	0	1	0	1	0	0	1	0	0	1	1	0	0	1	0	0	0	0	0	1	0	1	0	237.071
derivation	0	0.8-1	0.394366	0.504922	0.200452	0.000640884	0.0013313	0.766234	0.0270738	0.0456747	0	1	1	0	0	1	0	0	1	0	1	0	0	1	0	0	1	1	0	0	1	0	0	0	0	0	1	0	1	0	236.421
derivation	0	0.8-1	0.422535	0.457294	0.145879	0.0100442	0.0340434	0.584416	0.0660181	0.0456747	0	1	1	0	0	1	0	0	1	0	1	0	0	1	0	0	1	1	0	0	1	0	0	0	0	0	1	0	1	0	236.855
derivation	0	0.8-1	0.197183	0.323585	0.311808	0.00661878	0.186002	0.565583	0.0159833	0.0456747	1	0	0	0	1	1	0	1	0	1	0	0	1	0	0	0	1	1	0	0	0	0	0	0	0	1	0	1	0	1	NA
derivation	0	0.8-1	0.591549	0.534495	0.306939	0.021337	0.118676	0.597403	0.0826963	0.0456747	0	1	0	0	1	1	0	1	0	1	0	0	1	0	0	1	0	1	0	0	0	0	0	0	0	1	0	1	0	1	NA
derivation	0	0.8-1	0.295775	0.546742	0.251771	0.00926413	0.0451887	0.565583	0.0159833	0.0456747	0	1	0	0	1	1	0	1	0	1	0	0	1	0	1	0	0	1	0	0	0	0	0	0	0	1	0	1	0	1	NA
derivation	0	0.8-1	0.71831	0.561096	0.0908786	0.00246409	0.101179	0.623377	0.0159833	0.0456747	0	1	0	0	1	1	0	1	0	1	0	0	1	0	1	0	0	1	0	0	0	0	0	0	0	1	0	1	0	1	NA
derivation	0	0.8-1	0.422535	0.627266	0.148121	0.00926413	0.0451887	0.565583	0.00972898	0.0456747	0	1	0	0	1	1	0	1	0	1	0	0	1	0	0	1	0	1	0	0	0	0	0	0	0	1	0	1	0	1	NA
derivation	0	0.8-1	0.549296	0.483933	0.0918257	0.000508287	0.0165462	0.597403	0.0270738	0.0456747	0	1	1	0	0	1	0	0	1	0	1	0	0	1	0	0	1	1	0	0	1	0	0	0	0	0	1	0	1	0	238.805
derivation	0	0.8-1	0.464789	0.421987	0.144767	0.00926413	0.0451887	0.565583	0.0159833	0.0456747	0	1	0	0	1	1	0	1	0	1	0	0	1	0	0	1	0	1	0	0	0	0	0	0	0	1	0	1	0	1	NA
derivation	0	0.8-1	0.267606	0.436228	0.146997	0.00286188	0.00247242	0.597403	0.00347464	0.0161836	1	0	1	0	0	1	0	0	1	0	1	0	0	1	0	0	1	1	0	0	0	0	1	0	0	0	1	0	1	0	478.943
derivation	0	0.8-1	0.394366	0.540193	0.256117	0.00926413	0.0451887	0.565583	0.000694927	0.0456747	1	0	0	0	1	1	0	1	0	1	0	0	1	0	0	1	0	1	0	0	0	0	0	0	0	1	0	1	0	1	NA
derivation	0	0.8-1	0.577465	0.5625	0.216702	0.00926413	0.0451887	0.565583	0.00555942	0.0456747	0	1	0	0	1	1	0	1	0	1	0	0	1	0	1	0	0	1	0	0	0	0	0	0	0	1	0	1	0	1	NA
derivation	1	0.8-1	0.619718	0.571144	0.203033	0.00113812	0.381134	0.565583	0.0493398	0.238929	0	1	1	0	0	1	0	0	1	0	1	0	0	1	0	0	1	1	0	0	0	0	1	0	0	0	1	0	1	0	488.628
derivation	0	0.8-1	0.549296	0.484579	0.203033	0.00669613	0.0117916	0.597403	0.0660181	0.0456747	1	0	1	0	0	1	0	1	0	0	1	0	1	0	0	0	1	0	0	1	1	0	0	0	0	0	0	1	0	1	NA
derivation	0	0.8-1	0.704225	0.503583	0.305332	0.00926413	0.0451887	0.565583	0.0159833	0.0456747	1	0	1	0	0	1	0	1	0	1	0	0	1	0	0	1	0	1	0	0	0	0	0	1	0	0	0	1	0	1	599.125
derivation	0	0.8-1	0.408451	0.470293	0.145879	0.00952486	0.00893876	0.623377	0.0826963	0.020156	0	1	1	0	0	1	0	0	1	0	1	1	0	0	0	1	0	1	0	0	1	0	0	0	0	0	0	1	0	1	236.638
derivation	0	0.8-1	0.239437	0.456024	0.0889983	0.00926413	0.0451887	0.565583	0.0159833	0.0456747	0	1	0	0	1	1	0	1	0	1	0	0	1	0	0	1	0	0	1	0	0	0	0	0	0	1	0	1	0	1	NA
derivation	0	0.8-1	0.366197	0.330153	0.0889983	0.00926413	0.0451887	0.565583	0.0493398	0.0456747	0	1	0	0	1	1	0	1	0	1	0	0	1	0	0	1	0	1	0	0	0	0	0	0	0	1	0	1	0	1	NA
derivation	0	0.8-1	0.43662	0.62652	0.20174	0.0021547	0.0484975	0.602597	0.116053	0.0456747	1	0	0	0	1	1	0	0	1	1	0	0	1	0	1	0	0	1	0	0	0	0	0	0	0	1	0	1	0	1	NA
derivation	0	0.8-1	0.253521	0.375366	0.146997	0.00926413	0.0451887	0.565583	0.0159833	0.0456747	1	0	0	0	1	1	0	1	0	1	0	0	1	0	1	0	0	1	0	0	0	0	0	0	0	1	0	1	0	1	NA
derivation	0	0.8-1	0.450704	0.506247	0.106658	0.00926413	0.0451887	0.565583	0.0660181	0.0456747	0	1	0	0	1	1	0	1	0	1	0	0	1	0	1	0	0	1	0	0	0	0	0	0	0	1	0	1	0	1	NA
derivation	0	0.8-1	0.647887	0.60349	0.156016	0.00926413	0.0451887	0.565583	0.0132036	0.0456747	1	0	0	0	1	1	0	1	0	1	0	0	1	0	0	1	0	0	0	1	0	0	0	0	0	1	0	1	0	1	NA
derivation	0	0.8-1	0.549296	0.527897	0.175626	0.00128177	0.0180677	0.535065	0.000694927	0.0456747	0	1	1	0	0	1	0	0	1	1	0	0	1	0	1	0	0	1	0	0	1	0	0	0	0	0	0	1	0	1	227.899
derivation	0	0.8-1	0.394366	0.34321	0.143659	0.00926413	0.0451887	0.565583	0.0993746	0.0456747	0	1	0	0	1	1	0	1	0	1	0	0	1	0	0	1	0	1	0	0	0	0	0	0	0	1	0	1	0	1	NA
derivation	0	0.8-1	0.690141	0.602	0.142558	0.0182541	0.120578	0.571429	0.0104239	0.0456747	0	1	1	0	0	1	0	1	0	1	0	0	1	0	0	1	0	1	0	0	1	0	0	0	0	0	0	1	0	1	230.067
derivation	0	0.8-1	0.577465	0.412705	0.143659	0.00926413	0.0451887	0.565583	0.0660181	0.0456747	0	1	0	0	1	1	0	1	0	1	0	0	1	0	0	1	0	1	0	0	0	0	0	0	0	1	0	1	0	1	NA
derivation	0	0.8-1	0.309859	0.43933	0.199171	0.00926413	0.0451887	0.565583	0.0326616	0.0456747	0	1	0	0	1	1	0	1	0	1	0	0	1	0	0	1	0	1	0	0	0	0	0	0	0	1	0	1	0	1	NA
derivation	0	0.8-1	0.408451	0.488592	0.156016	0.00926413	0.0451887	0.565583	0.000694927	0.0456747	0	1	0	0	1	1	0	1	0	1	0	0	1	0	0	1	0	1	0	0	0	0	0	0	0	1	0	1	0	1	NA
derivation	0	0.8-1	0.676056	0.509247	0.200452	0.0110718	0.0013313	0.571429	0.00416956	0.0456747	0	1	1	0	0	1	0	1	0	1	0	0	1	0	1	0	0	1	0	0	1	0	0	0	0	0	0	1	0	1	229.85
derivation	0	0.8-1	0.380282	0.509247	0.145879	0.00343646	0.133511	0.532468	0.0493398	0.0456747	1	0	1	0	0	1	0	0	1	0	1	0	1	0	0	1	0	1	0	0	1	0	0	0	0	0	0	1	0	1	231.937
derivation	0	0.8-1	0.338028	0.488592	0.156016	0.00926413	0.0451887	0.565583	0.0159833	0.0456747	0	1	0	0	1	1	0	1	0	1	0	1	0	0	0	1	0	1	0	0	0	0	0	0	0	1	0	1	0	1	NA
derivation	0	0.8-1	0.647887	0.461628	0.145879	0.00926413	0.0451887	0.565583	0.0159833	0.0456747	0	1	0	0	1	1	0	1	0	1	0	0	1	0	1	0	0	1	0	0	0	0	0	0	0	1	0	1	0	1	NA
derivation	0	0.8-1	0.450704	0.441184	0.175626	0.00926413	0.0451887	0.565583	0.0076442	0.0456747	0	1	0	0	1	1	0	1	0	1	0	0	1	0	1	0	0	1	0	0	0	0	0	0	0	1	0	1	0	1	NA
derivation	0	0.8-1	0.450704	0.514909	0.120508	0.00926413	0.0451887	0.565583	0.00903405	0.0456747	0	1	0	0	1	1	0	1	0	1	0	0	1	0	1	0	0	1	0	0	0	0	0	0	0	1	0	1	0	1	NA
derivation	0	0.8-1	0.380282	0.462261	0.0918257	0.00573481	0.141689	0.565583	0.0159833	0.0456747	0	1	0	0	1	1	0	1	0	1	0	0	1	0	0	1	0	0	0	1	0	0	0	0	0	1	0	1	0	1	NA
derivation	0	0.8-1	0.507042	0.503583	0.170826	0.00926413	0.0451887	0.565583	0.0145935	0.0456747	1	0	0	0	1	1	0	1	0	1	0	0	1	0	0	1	0	1	0	0	0	0	0	0	0	1	0	1	0	1	NA
derivation	0	0.8-1	0.366197	0.475266	0.146997	0.00926413	0.0451887	0.565583	0.0270738	0.0456747	1	0	0	0	1	1	0	1	0	1	0	0	0	1	0	0	1	1	0	0	0	0	0	0	0	1	1	0	1	0	NA
derivation	0	0.8-1	0.464789	0.502908	0.0880652	0.00926413	0.0451887	0.565583	0.0326616	0.0456747	0	1	1	0	0	1	0	1	0	0	1	0	1	0	0	1	0	1	0	0	1	0	0	0	0	0	0	1	0	1	237.505
derivation	0	0.8-1	0.535211	0.443037	0.251771	0.00926413	0.0451887	0.565583	0.00138985	0.0456747	0	1	0	0	1	1	0	1	0	1	0	0	1	0	0	1	0	1	0	0	0	0	0	0	0	1	0	1	0	1	NA
derivation	0	0.8-1	0.338028	0.535869	0.146997	0.00280663	0.0207303	0.471429	0.0159833	0.0456747	0	1	1	0	0	1	0	0	1	0	1	0	1	0	1	0	0	1	0	0	1	0	0	0	0	0	0	1	0	1	235.554
derivation	0	0.8-1	0.605634	0.488592	0.156016	0.0170055	0.0129327	0.246753	0.0270738	0.0456747	1	0	1	0	0	1	0	1	0	0	1	0	0	1	0	0	1	1	0	0	1	0	0	0	0	0	1	0	1	0	235.404
derivation	0	0.8-1	0.295775	0.475906	0.0927772	0.00926413	0.0451887	0.565583	0.0326616	0.0456747	0	1	0	0	1	1	0	1	0	1	0	0	1	0	0	1	0	0	1	0	0	0	0	0	0	1	0	1	0	1	NA
derivation	0	0.8-1	0.549296	0.522895	0.146997	0.0081989	0.0317611	0.623377	0.00208478	0.0214801	0	1	1	0	0	1	0	0	1	0	1	0	0	1	0	1	0	1	0	0	1	0	0	0	0	0	1	0	1	0	238.805
derivation	0	0.8-1	0.521127	0.608538	0.200452	0.008	0.00171168	0.636364	0.0159833	0.0105929	0	1	1	0	0	1	0	0	1	0	1	0	1	0	0	0	1	1	0	0	1	0	0	0	0	0	0	1	0	1	238.372
derivation	0	0.8-1	0.56338	0.488592	0.199171	0.000618785	0.0382275	0.61039	0	0.0456747	0	1	1	0	0	1	0	0	1	0	1	0	1	0	0	0	1	1	0	0	1	0	0	0	0	0	0	1	0	1	239.022
derivation	0	0.8-1	0.549296	0.496269	0.0908786	0.00632044	0.00475466	0.636364	0	0.0456747	0	1	1	0	0	1	0	0	1	0	1	0	1	0	0	0	1	1	0	0	1	0	0	0	0	0	0	1	0	1	238.805
derivation	0	0.8-1	0.647887	0.503583	0.116387	0.00926413	0.0451887	0.565583	0.0326616	0.0456747	0	1	0	0	1	1	0	1	0	1	0	0	1	0	1	0	0	1	0	0	0	0	0	0	0	1	0	1	0	1	NA
derivation	0	0.8-1	0.492958	0.391603	0.0899361	0.0131602	0.00152149	0.519481	0.00138985	0.0456747	1	0	1	0	0	1	0	0	1	0	1	0	0	1	0	0	1	1	0	0	1	0	0	0	0	0	1	0	1	0	233.67
derivation	0	0.8-1	0.408451	0.455383	0.196627	0.00926413	0.0451887	0.565583	0.0493398	0.0456747	1	0	1	0	0	1	0	1	0	0	1	0	1	0	0	1	0	1	0	0	1	0	0	0	0	0	0	1	0	1	232.37
derivation	0	0.8-1	0.507042	0.505586	0.16072	0.00926413	0.0451887	0.565583	0.0159833	0.0456747	1	0	0	0	1	1	0	1	0	1	0	0	1	0	1	0	0	1	0	0	0	0	0	0	0	1	0	1	0	1	NA
derivation	0	0.8-1	0.464789	0.431887	0.146997	0.00926413	0.0451887	0.565583	0.00208478	0.0456747	0	1	0	0	1	1	0	1	0	1	0	0	0	1	0	0	1	0	0	1	0	0	0	0	0	1	1	0	1	0	NA
derivation	0	0.8-1	0.380282	0.461628	0.145879	0.022884	0.0451887	0.565583	0.0159833	0.0456747	0	1	0	0	1	1	0	1	0	1	0	0	0	1	0	0	1	0	0	1	0	0	0	0	0	1	1	0	1	0	NA
derivation	0	0.8-1	0.43662	0.488265	0.146997	0.00926413	0.0451887	0.565583	0.0159833	0.0456747	1	0	0	0	1	1	0	1	0	1	0	0	1	0	0	1	0	1	0	0	0	0	0	0	0	1	0	1	0	1	NA
derivation	0	0.8-1	0.253521	0.362301	0.0918257	0.00926413	0.0451887	0.565583	0.0493398	0.0456747	0	1	1	0	0	1	0	1	0	1	0	0	1	0	0	1	0	1	0	0	1	0	0	0	0	0	0	1	0	1	223.348
derivation	0	0.8-1	0.408451	0.460991	0.144767	0.00798895	0.1221	0.565583	0.0660181	0.0456747	1	0	1	0	0	1	0	1	0	1	0	0	1	0	0	0	1	0	0	1	1	0	0	0	0	0	0	1	0	1	NA
derivation	0	0.8-1	0.43662	0.429421	0.303733	0.0116685	0.0536326	0.532468	0.0326616	0.0456747	0	1	1	0	0	1	0	1	0	1	0	0	0	1	0	1	0	1	0	0	1	0	0	0	0	0	1	0	1	0	226.166
derivation	0	0.8-1	0.394366	0.394757	0.303733	0.0109061	0.0580068	0.565583	0.0159833	0.0456747	0	1	0	0	1	1	0	1	0	1	0	0	1	0	0	1	0	1	0	0	0	0	0	0	0	1	0	1	0	1	NA
derivation	0	0.8-1	0.535211	0.569727	0.145879	0.00958011	0.0161658	0.571429	0.0270738	0.0456747	0	1	1	0	0	1	0	0	1	0	1	0	0	1	0	0	1	1	0	0	0	0	1	0	0	0	1	0	1	0	487.328
derivation	0	0.8-1	0.422535	0.505586	0.174418	0.0134254	0.053062	0.623377	0.0159833	0.0456747	0	1	1	0	0	1	0	0	1	0	1	0	0	1	0	0	1	0	0	1	1	0	0	0	0	0	1	0	1	0	NA
derivation	0	0.8-1	0.338028	0.418254	0.0908786	0.00727072	0.00988969	0.565583	0.00625434	0.0456747	1	0	0	0	1	1	0	1	0	1	0	0	1	0	0	1	0	0	0	1	0	0	0	0	0	1	0	1	0	1	NA
derivation	0	0.8-1	0.295775	0.488592	0.146997	0.00926413	0.0451887	0.565583	0.0493398	0.0456747	1	0	0	0	1	1	0	1	0	1	0	0	1	0	0	1	0	1	0	0	0	0	0	0	0	1	0	1	0	1	NA
derivation	0	0.8-1	0.43662	0.588352	0.156016	0.00926413	0.0451887	0.565583	0.00138985	0.0456747	0	1	1	0	0	1	0	0	1	1	0	0	0	1	0	0	1	0	1	0	1	0	0	0	0	0	1	0	1	0	226.166
derivation	0	0.8-1	0.380282	0.442406	0.250336	0.00926413	0.0451887	0.565583	0.0660181	0.0456747	0	1	0	0	1	1	0	1	0	1	0	0	1	0	0	1	0	1	0	0	0	0	0	0	0	1	0	1	0	1	NA
derivation	0	0.8-1	0.478873	0.444288	0.132172	0.00926413	0.0451887	0.565583	0.0125087	0.0456747	0	1	0	0	1	1	0	1	0	1	0	0	1	0	1	0	0	1	0	0	0	0	0	0	0	1	0	1	0	1	NA
derivation	0	0.8-1	0.760563	0.571879	0.0880652	0.00926413	0.0451887	0.565583	0.0159833	0.0456747	1	0	0	0	1	1	0	1	0	1	0	0	1	0	0	1	0	1	0	0	0	0	0	0	0	1	0	1	0	1	NA
derivation	0	0.8-1	0.56338	0.483933	0.156016	0.00926413	0.0451887	0.565583	0.0159833	0.0456747	0	1	0	0	1	1	0	1	0	1	0	0	1	0	0	1	0	1	0	0	0	0	0	0	0	1	0	1	0	1	NA
derivation	0	0.8-1	0.535211	0.472676	0.0880652	0.00926413	0.0451887	0.565583	0.0159833	0.0456747	0	1	0	0	1	1	0	1	0	1	0	0	1	0	1	0	0	1	0	0	0	0	0	0	0	1	0	1	0	1	NA
derivation	0	0.8-1	0.408451	0.504922	0.118437	0.00926413	0.0451887	0.565583	0.0493398	0.0456747	0	1	0	0	1	1	0	1	0	1	0	0	1	0	1	0	0	1	0	0	0	0	0	0	0	1	0	1	0	1	NA
derivation	0	0.8-1	0.422535	0.469004	0.0889983	0.00926413	0.0451887	0.565583	0.0326616	0.0456747	1	0	0	0	1	1	0	1	0	1	0	0	1	0	0	0	1	1	0	0	0	0	0	0	0	1	0	1	0	1	NA
derivation	0	0.8-1	0.521127	0.442406	0.250336	0.0119448	0.00893876	0.565583	0.0326616	0.0141239	1	0	1	0	0	1	0	1	0	1	0	0	1	0	0	1	0	1	0	0	1	0	0	0	0	0	0	1	0	1	223.198
derivation	0	0.8-1	0.56338	0.578357	0.200452	0.0058453	0.00171168	0.565583	0.0159833	0.00220686	0	1	0	0	1	1	0	1	0	1	0	0	1	0	0	1	0	0	0	1	0	0	0	0	0	1	0	1	0	1	NA
derivation	0	0.8-1	0.380282	0.411482	0.141462	0.00926413	0.0451887	0.565583	0.0159833	0.0456747	1	0	0	0	1	1	0	1	0	1	0	0	1	0	0	1	0	1	0	0	0	0	0	0	0	1	0	1	0	1	NA
derivation	0	0.8-1	0.408451	0.466597	0.146997	0.00926413	0.0451887	0.565583	0.0159833	0.0456747	0	1	0	0	1	1	0	1	0	1	0	0	0	1	0	0	1	1	0	0	0	0	0	0	0	1	1	0	1	0	NA
derivation	0	0.8-1	0.253521	0.539504	0.200452	0.0177017	0.0140738	0.584416	0.116053	0.0456747	1	0	1	0	0	1	0	0	1	0	1	1	0	0	0	1	0	1	0	0	1	0	0	0	0	0	0	1	0	1	229.986
derivation	0	0.8-1	0.295775	0.588352	0.302141	0.0200663	0.0270065	0.480519	0.0270738	0.0456747	1	0	1	0	0	1	0	1	0	0	1	0	1	0	0	1	0	1	0	0	1	0	0	0	0	0	0	1	0	1	230.636
derivation	0	0.8-1	0.521127	0.579785	0.0649166	0.00933702	0.0374667	0.550649	0.0159833	0.0456747	0	1	0	0	1	1	0	1	0	1	0	0	0	1	0	0	1	1	0	0	0	0	0	0	0	1	1	0	1	0	NA
derivation	0	0.8-1	0.450704	0.43933	0.306939	0.00926413	0.0451887	0.565583	0.0493398	0.0456747	0	1	0	0	1	1	0	1	0	1	0	0	1	0	1	0	0	1	0	0	0	0	0	0	0	1	0	1	0	1	NA
derivation	0	0.8-1	0.478873	0.462261	0.11947	0.00926413	0.0451887	0.565583	0.0159833	0.0456747	1	0	0	0	1	1	0	1	0	1	0	0	1	0	0	1	0	1	0	0	0	0	0	0	0	1	0	1	0	1	NA
derivation	0	0.8-1	0.309859	0.362301	0.146997	0.00926413	0.0451887	0.565583	0.0326616	0.0456747	0	1	0	0	1	1	0	1	0	1	0	0	1	0	0	1	0	0	1	0	0	0	0	0	0	1	0	1	0	1	NA
derivation	0	0.8-1	0.211268	0.387258	0.199171	0.00822099	0.137315	0.545455	0.116053	0.0282478	1	0	1	0	0	1	0	1	0	1	0	0	1	0	0	1	0	1	0	0	1	0	0	0	0	0	0	1	0	1	218.43
derivation	0	0.8-1	0.507042	0.527897	0.120508	0.000972376	0.0631419	0.546753	0.116053	0	0	1	0	0	1	1	0	0	1	1	0	0	1	0	0	0	1	1	0	0	0	0	0	0	0	1	0	1	0	1	NA
derivation	0	0.8-1	0.422535	0.548837	0.146997	0.00926413	0.0451887	0.565583	0.00347464	0.0456747	1	0	0	0	1	1	0	1	0	1	0	0	1	0	0	1	0	1	0	0	0	0	0	0	0	1	0	1	0	1	NA
derivation	0	0.8-1	0.507042	0.457294	0.145879	0.00926413	0.0451887	0.565583	0.0326616	0.0456747	1	0	0	0	1	1	0	1	0	1	0	0	1	0	0	1	0	1	0	0	0	0	0	0	0	1	0	1	0	1	NA
derivation	0	0.8-1	0.535211	0.635609	0.460296	0.0314475	0.0104603	0.584416	0.0270738	0.0456747	0	1	1	0	0	1	0	0	1	0	1	0	0	1	0	0	1	1	0	0	1	0	0	0	0	0	1	0	1	0	238.588
derivation	0	0.8-1	0.478873	0.472676	0.196627	0.00926413	0.0451887	0.565583	0.0159833	0.0456747	1	0	0	0	1	1	0	1	0	1	0	0	1	0	0	1	0	1	0	0	0	0	0	0	0	1	0	1	0	1	NA
derivation	0	0.8-1	0.253521	0.439951	0.227599	0.00749171	0.066375	0.532468	0.0326616	0.0456747	1	0	0	0	1	1	0	0	1	1	0	0	0	1	0	0	1	1	0	0	0	0	0	0	0	1	1	0	1	0	NA
derivation	0	0.8-1	0.549296	0.518569	0.256117	0.0102541	0.0157855	0.558442	0.0159833	0.0456747	1	0	0	1	0	1	0	0	1	0	1	0	0	1	0	0	1	0	0	1	0	1	0	0	0	0	1	0	1	0	NA
derivation	0	0.8-1	0.225352	0.455383	0.356853	0.0104862	0.0503994	0.558442	0.0326616	0.0456747	1	0	0	1	0	1	0	0	1	0	1	0	0	1	0	0	1	1	0	0	0	0	1	0	0	0	1	0	1	0	478.292
derivation	0	0.8-1	0.492958	0.546742	0.197896	0.00926413	0.0451887	0.565583	0.0159833	0.0456747	1	0	0	0	1	1	0	1	0	1	0	1	0	0	0	1	0	1	0	0	0	0	0	0	0	1	0	1	0	1	NA
derivation	0	0.8-1	0.450704	0.48861	0.0862134	0.00127072	0.167174	0.532468	0.0326616	0.0456747	1	0	1	0	0	1	0	1	0	1	0	0	1	0	0	1	0	1	0	0	1	0	0	0	0	0	0	1	0	1	222.114
derivation	0	0.8-1	0.43662	0.527221	0.11947	0.00926413	0.0451887	0.565583	0.00347464	0.0456747	0	1	0	0	1	1	0	1	0	1	0	0	1	0	1	0	0	1	0	0	0	0	0	0	0	1	0	1	0	1	NA
derivation	0	0.8-1	0.492958	0.599918	0.145879	0.0154807	0.0490681	0.532468	0.0270738	0.0456747	1	0	1	0	0	1	0	0	1	0	1	0	0	1	0	0	1	1	0	0	1	0	0	0	0	0	1	0	1	0	233.67
derivation	0	0.8-1	0.507042	0.598444	0.0889983	7.73481e-05	0.0131229	0.61039	0.0270738	0.0456747	1	0	1	0	0	1	0	0	1	0	1	0	0	1	0	0	1	1	0	0	1	0	0	0	0	0	1	0	1	0	233.887
derivation	0	0.8-1	0.507042	0.516539	0.0889983	0.00926413	0.0451887	0.565583	0.0270738	0.0456747	1	0	0	0	1	1	0	1	0	1	0	0	1	0	0	1	0	1	0	0	0	0	0	0	0	1	0	1	0	1	NA
derivation	0	0.8-1	0.676056	0.44113	0.0862134	0.0145967	0.0268163	0.636364	0.0104239	0.0456747	1	0	1	0	0	1	0	0	1	1	0	0	1	0	1	0	0	1	0	0	0	0	0	1	0	0	0	1	0	1	598.692
derivation	0	0.8-1	0.478873	0.473329	0.0889983	0.00926413	0.0451887	0.565583	0.0076442	0.0456747	0	1	0	0	1	1	0	1	0	1	0	0	1	0	0	1	0	1	0	0	0	0	0	0	0	1	0	1	0	1	NA
derivation	0	0.8-1	0.619718	0.488592	0.156016	0.0430608	0.0329022	0.454545	0.116053	0.0919523	1	0	1	0	0	1	0	0	1	0	1	0	0	1	0	0	1	1	0	0	1	0	0	0	0	0	1	0	1	0	235.621
derivation	0	0.8-1	0.267606	0.33996	0.145879	0.00926413	0.0451887	0.565583	0.0326616	0.0456747	0	1	0	0	1	1	0	1	0	1	0	0	1	0	0	1	0	1	0	0	0	0	0	0	0	1	0	1	0	1	NA
derivation	0	0.8-1	0.464789	0.387842	0.0908786	0.0081326	0.000570559	0.565583	0.0159833	0.0105929	0	1	1	0	0	1	0	1	0	1	0	0	1	0	0	1	0	1	0	0	1	0	0	0	0	0	0	1	0	1	226.599
derivation	0	0.8-1	0.760563	0.621464	0.145879	0.00926413	0.0451887	0.565583	0.0159833	0.0456747	1	0	0	0	1	1	0	1	0	1	0	0	1	0	0	1	0	1	0	0	0	0	0	0	0	1	0	1	0	1	NA
derivation	0	0.8-1	0.676056	0.523785	0.248908	0.0118674	0.0481172	0.61039	0.116053	0.0456747	0	1	1	0	0	1	0	1	0	1	0	0	1	0	0	1	0	1	0	0	1	0	0	0	0	0	0	1	0	1	229.85
derivation	0	0.8-1	0.380282	0.395946	0.0623342	0.0106409	0.011221	0.544156	0.0326616	0.0456747	0	1	0	0	1	1	0	1	0	1	0	0	0	1	0	0	1	1	0	0	0	0	0	0	0	1	1	0	1	0	NA
derivation	0	0.8-1	0.549296	0.589833	0.197896	0.00926413	0.0451887	0.565583	0.00208478	0.0456747	1	0	0	0	1	1	0	1	0	1	0	0	1	0	0	1	0	0	1	0	0	0	0	0	0	1	0	1	0	1	NA
derivation	0	0.8-1	0.380282	0.460991	0.144767	0.00249724	0.178205	0.565583	0.0326616	0.0456747	0	1	1	0	0	1	0	1	0	1	0	0	1	0	1	0	0	1	0	0	1	0	0	0	0	0	0	1	0	1	225.299
derivation	0	0.8-1	0.295775	0.488592	0.156016	0.00926413	0.0451887	0.565583	0.0159833	0.0456747	0	1	0	0	1	1	0	1	0	1	0	0	1	0	0	1	0	1	0	0	0	0	0	0	0	1	0	1	0	1	NA
derivation	0	0.8-1	0.492958	0.465961	0.145879	0.019989	0.0232027	0.519481	0.0118138	0.052376	0	1	0	0	1	1	0	1	0	1	0	0	0	1	0	0	1	0	0	1	0	0	0	0	0	1	1	0	1	0	NA
derivation	0	0.8-1	0.295775	0.306762	0.140371	0.00926413	0.0451887	0.565583	0.0660181	0.0456747	1	0	0	0	1	1	0	1	0	1	0	0	1	0	0	1	0	1	0	0	0	0	0	0	0	1	0	1	0	1	NA
derivation	0	0.8-1	0.676056	0.590566	0.144767	0.00926413	0.0451887	0.565583	0.00486449	0.0456747	1	0	0	0	1	1	0	1	0	1	0	0	0	1	0	0	1	1	0	0	0	0	0	0	0	1	1	0	1	0	NA
derivation	0	0.8-1	0.225352	0.412705	0.143659	0.0040663	0.0041841	0.565583	0.0826963	0.0198617	0	1	0	0	1	1	0	1	0	1	0	0	1	0	0	1	0	0	0	1	0	0	0	0	0	1	0	1	0	1	NA
derivation	0	0.8-1	0.633803	0.488592	0.156016	0.00926413	0.0451887	0.565583	0.0159833	0.0456747	0	1	0	0	1	1	0	1	0	1	0	0	1	0	0	1	0	1	0	0	0	0	0	0	0	1	0	1	0	1	NA
derivation	0	0.8-1	0.295775	0.488592	0.145879	0.00926413	0.0451887	0.565583	0.0159833	0.0456747	0	1	0	0	1	1	0	1	0	1	0	0	1	0	0	1	0	1	0	0	0	0	0	0	0	1	0	1	0	1	NA
derivation	0	0.8-1	0.309859	0.327953	0.203033	0.0161878	0.0155953	0.597403	0.232801	0.0114757	0	1	1	0	0	1	0	0	1	1	0	0	1	0	0	1	0	1	0	0	1	0	0	0	0	0	0	1	0	1	224.215
derivation	0	0.8-1	0.338028	0.488592	0.139286	0.00926413	0.0451887	0.565583	0.0159833	0.0456747	1	0	1	0	0	1	0	1	0	1	0	0	1	0	0	1	0	1	0	0	1	0	0	0	0	0	0	1	0	1	220.381
derivation	0	0.8-1	0.732394	0.545324	0.222178	0.0129503	0.0218714	0.558442	0.0660181	0.0456747	1	0	0	0	1	1	0	1	0	1	0	0	1	0	0	1	0	1	0	0	0	0	0	0	0	1	0	1	0	1	NA
derivation	0	0.8-1	0.535211	0.489285	0.195364	0.0160994	0.17364	0.565583	0.0326616	0.0456747	1	0	0	0	1	1	0	1	0	1	0	0	1	0	0	1	0	1	0	0	0	0	0	0	0	1	0	1	0	1	NA
derivation	0	0.8-1	0.577465	0.456661	0.199171	0.00926413	0.0451887	0.565583	0.00972898	0.0456747	1	0	0	0	1	1	0	1	0	1	0	0	1	0	0	1	0	1	0	0	0	0	0	0	0	1	0	1	0	1	NA
derivation	0	0.8-1	0.619718	0.54891	0.140371	0.011989	0.0435527	0.597403	0.116053	0.0456747	0	1	1	0	0	1	0	1	0	1	0	0	1	0	0	1	0	0	1	0	1	0	0	0	0	0	0	1	0	1	228.983
derivation	0	0.8-1	0.577465	0.500852	0.085295	0.00926413	0.0451887	0.565583	0.0159833	0.0456747	0	1	0	0	1	1	0	1	0	1	0	0	1	0	1	0	0	1	0	0	0	0	0	0	0	1	0	1	0	1	NA
derivation	0	0.8-1	0.633803	0.533802	0.197896	0.00926413	0.0451887	0.565583	0.0159833	0.0456747	1	0	0	0	1	1	0	1	0	1	0	0	1	0	0	1	0	0	0	1	0	0	0	0	0	1	0	1	0	1	NA
derivation	0	0.8-1	0.225352	0.456024	0.143659	0.00926413	0.0451887	0.565583	0.0159833	0.0456747	1	0	0	0	1	1	0	1	0	1	0	0	1	0	0	1	0	0	0	1	0	0	0	0	0	1	0	1	0	1	NA
derivation	0	0.8-1	0.394366	0.409569	0.118437	0.0170055	0.00627615	0.592208	0.00347464	0.0456747	1	0	0	0	1	1	0	0	1	1	0	0	1	0	0	1	0	1	0	0	0	0	0	0	0	1	0	1	0	1	NA
derivation	0	0.8-1	0.549296	0.513572	0.118437	0.000850829	0.0460251	0.593506	0.0826963	0.0456747	1	0	1	0	0	1	0	0	1	1	0	0	1	0	1	0	0	1	0	0	1	0	0	0	0	0	0	1	0	1	223.631
derivation	0	0.8-1	0.746479	0.559677	0.211396	0.00926413	0.0451887	0.565583	0.0201529	0.0456747	0	1	0	0	1	1	0	1	0	1	0	0	1	0	0	0	1	1	0	0	0	0	0	0	0	1	0	1	0	1	NA
derivation	0	0.8-1	0.478873	0.454738	0.0871368	0.0114696	0.0446938	0.584416	0.0270738	0.0456747	1	0	0	0	1	1	0	1	0	1	0	0	1	0	0	0	1	1	0	0	0	0	0	0	0	1	0	1	0	1	NA
derivation	0	0.8-1	0.521127	0.371012	0.174418	0.00282873	0.035755	0.497403	0.00277971	0.0456747	0	1	1	0	0	1	0	0	1	1	0	0	0	1	0	1	0	1	0	0	1	0	0	0	0	0	1	0	1	0	227.466
derivation	0	0.8-1	0.760563	0.392943	0.085295	0.00926413	0.0451887	0.565583	0.0493398	0.0456747	1	0	0	0	1	1	0	1	0	1	0	0	1	0	0	1	0	1	0	0	0	0	0	0	0	1	0	1	0	1	NA
derivation	0	0.8-1	0.478873	0.453434	0.085295	0.00926413	0.0451887	0.565583	0.0326616	0.0456747	1	0	0	0	1	1	0	1	0	1	0	0	1	0	0	1	0	1	0	0	0	0	0	0	0	1	0	1	0	1	NA
derivation	0	0.8-1	0.309859	0.470687	0.139286	0.00790055	0.0401293	0.584416	0.0826963	0.0491393	0	1	1	0	0	1	0	1	0	1	0	0	1	0	0	1	0	1	0	0	1	0	0	0	0	0	0	1	0	1	224.215
derivation	0	0.8-1	0.676056	0.487242	0.297409	0.019768	0.0311906	0.61039	0.00555942	0.0456747	0	1	1	0	0	1	0	0	1	1	0	0	0	1	0	0	1	1	0	0	1	0	0	0	0	0	1	0	1	0	229.85
derivation	0	0.8-1	0.380282	0.444288	0.0908786	0.0018453	0.00589578	0.598701	0.0270738	0.0456747	0	1	1	0	0	1	0	1	0	1	0	0	0	1	1	0	0	1	0	0	1	0	0	0	0	0	1	0	1	0	225.299
derivation	0	0.8-1	0.366197	0.387258	0.103688	0.000950276	0.128566	0.498701	0.116053	0.0456747	0	1	0	0	1	1	0	1	0	1	0	0	1	0	0	0	1	1	0	0	0	0	0	0	0	1	0	1	0	1	NA
derivation	0	0.8-1	0.43662	0.388615	0.219507	0.010011	0.00228224	0.493506	0.0826963	0.0456747	0	1	1	0	0	1	0	1	0	1	0	0	1	0	0	1	0	1	0	0	1	0	0	0	0	0	0	1	0	1	226.166
derivation	0	0.8-1	0.408451	0.388615	0.192858	0.00926413	0.0451887	0.565583	0.0159833	0.0456747	0	1	0	0	1	1	0	1	0	1	0	0	1	0	1	0	0	1	0	0	0	0	0	0	0	1	0	1	0	1	NA
derivation	0	0.8-1	0.690141	0.418253	0.138207	0.0106188	0.0184481	0.506494	0.0826963	0.0456747	0	1	1	0	0	1	0	1	0	1	0	0	1	0	0	1	0	1	0	0	1	0	0	0	0	0	0	1	0	1	230.067
derivation	0	0.8-1	0.394366	0.570412	0.194108	0.00926413	0.0451887	0.565583	0.0660181	0.0456747	1	0	0	0	1	1	0	1	0	1	0	0	0	1	0	0	1	0	0	1	0	0	0	0	0	1	1	0	1	0	NA
derivation	0	0.8-1	0.253521	0.47931	0.085295	0.00926413	0.0451887	0.565583	0.00903405	0.0456747	1	0	0	0	1	1	0	1	0	1	0	0	1	0	0	1	0	1	0	0	0	0	0	0	0	1	0	1	0	1	NA
derivation	0	0.8-1	0.478873	0.521664	0.138207	0.00971271	0.000760746	0.623377	0.0326616	0.0456747	0	1	0	0	1	0	1	1	0	1	0	0	1	0	0	0	1	0	1	0	0	0	0	0	0	1	0	1	0	1	NA
derivation	0	0.8-1	0.380282	0.537416	0.0880652	0.00926413	0.0451887	0.565583	0.00833912	0.0456747	1	0	0	0	1	1	0	1	0	1	0	0	0	1	0	0	1	1	0	0	0	0	0	0	0	1	1	0	1	0	NA
derivation	0	0.8-1	0.549296	0.441184	0.148121	0.0108619	0.0083682	0.584416	0.00208478	0.0456747	0	1	0	0	1	1	0	1	0	1	0	0	1	0	0	1	0	1	0	0	0	0	0	0	0	1	0	1	0	1	NA
derivation	0	0.8-1	0.366197	0.500156	0.0843817	0.00926413	0.0451887	0.565583	0.0493398	0.0456747	0	1	0	0	1	1	0	1	0	1	0	0	1	0	0	1	0	1	0	0	0	0	0	0	0	1	0	1	0	1	NA
derivation	0	0.8-1	0.633803	0.496927	0.146997	0.0188287	0.00779764	0.545455	0.00486449	0.0456747	0	1	0	0	1	1	0	1	0	1	0	0	1	0	1	0	0	1	0	0	0	0	0	0	0	1	0	1	0	1	NA
derivation	0	0.8-1	0.577465	0.58267	0.145879	0.00266298	0.0207303	0.61039	0.00138985	0.0226571	0	1	1	0	0	1	0	0	1	0	1	0	0	1	0	0	1	1	0	0	1	0	0	0	0	0	1	0	1	0	239.239
derivation	1	0.8-1	0.492958	0.505853	0.0862134	0.000154696	0.152529	0.558442	0.0270738	0.0456747	0	1	1	0	0	1	0	0	1	0	1	0	0	1	0	0	1	1	0	0	1	0	0	0	0	0	1	0	1	0	237.938
derivation	0	0.8-1	0.422535	0.469004	0.143659	0.00149171	0.13275	0.545455	0.0660181	0.0456747	1	0	0	1	0	1	0	1	0	1	0	0	1	0	0	1	0	0	1	0	0	0	1	0	0	0	0	1	0	1	470.421
derivation	0	0.8-1	0.366197	0.452959	0.118437	0.0018453	0.189235	0.481818	0.00416956	0.0456747	1	0	1	0	0	1	0	0	1	0	1	0	1	0	0	0	1	0	1	0	1	0	0	0	0	0	0	1	0	1	231.72
derivation	0	0.8-1	0.43662	0.488592	0.145879	0.00926413	0.0451887	0.565583	0.000694927	0.0456747	1	0	0	0	1	1	0	1	0	1	0	0	1	0	0	1	0	1	0	0	0	0	0	0	0	1	0	1	0	1	NA
derivation	0	0.8-1	0.591549	0.477943	0.295847	0.00926413	0.0451887	0.565583	0.0159833	0.0456747	1	0	0	0	1	1	0	1	0	1	0	0	1	0	0	1	0	1	0	0	0	0	0	0	0	1	0	1	0	1	NA
derivation	0	0.8-1	0.661972	0.488592	0.156016	0.00926413	0.0451887	0.565583	0.00138985	0.0456747	0	1	0	0	1	1	0	1	0	1	0	0	1	0	0	1	0	1	0	0	0	0	0	0	0	1	0	1	0	1	NA
derivation	0	0.8-1	0.197183	0.41704	0.170826	0.00926413	0.0451887	0.565583	0.0104239	0.0456747	0	1	0	0	1	1	0	1	0	1	0	0	1	0	0	1	0	1	0	0	0	0	0	0	0	1	0	1	0	1	NA
derivation	0	0.8-1	0.549296	0.439178	0.243266	0.00356906	0.00114112	0.565583	0.0826963	0.0456747	0	1	1	0	0	1	0	0	1	1	0	0	1	0	0	1	0	1	0	0	1	0	0	0	0	0	0	1	0	1	227.899
derivation	0	0.8-1	0.549296	0.508577	0.172017	0.0274807	0.0184481	0.533766	0.0326616	0.0456747	1	0	1	0	0	1	0	0	1	1	0	0	0	1	0	0	1	1	0	0	1	0	0	0	0	0	1	0	1	0	223.631
derivation	0	0.8-1	0.647887	0.517896	0.200452	0.0128398	0.00608596	0.623377	0	0.0456747	0	1	0	0	1	1	0	0	1	1	0	0	0	1	0	0	1	1	0	0	0	0	0	0	0	1	1	0	1	0	NA
derivation	0	0.8-1	0.380282	0.445528	0.148121	0.00926413	0.0451887	0.565583	0.0159833	0.0456747	1	0	0	0	1	1	0	1	0	1	0	0	1	0	0	1	0	1	0	0	0	0	0	0	0	1	0	1	0	1	NA
derivation	0	0.8-1	0.647887	0.465961	0.145879	0.00926413	0.0451887	0.565583	0.0326616	0.0456747	0	1	0	0	1	1	0	1	0	1	0	0	1	0	0	1	0	1	0	0	0	0	0	0	0	1	0	1	0	1	NA
derivation	0	0.8-1	0.422535	0.576184	0.128977	0.00926413	0.0451887	0.565583	0.00416956	0.0456747	0	1	0	0	1	1	0	1	0	1	0	0	1	0	0	1	0	1	0	0	0	0	0	0	0	1	0	1	0	1	NA
derivation	0	0.8-1	0.464789	0.451058	0.169641	0.00926413	0.0451887	0.565583	0.0076442	0.0456747	0	1	0	0	1	1	0	1	0	1	0	0	1	0	0	1	0	1	0	0	0	0	0	0	0	1	0	1	0	1	NA
derivation	0	0.8-1	0.352113	0.42076	0.169641	0.00701657	0.00361354	0.558442	0.000694927	0.0456747	0	1	1	0	0	1	0	0	1	0	1	0	0	1	0	0	1	1	0	0	1	0	0	0	0	0	1	0	1	0	235.771
derivation	0	0.8-1	0.408451	0.446732	0.196627	0.00836464	0.0070369	0.493506	0.0660181	0.0456747	1	0	0	0	1	1	0	1	0	1	0	0	1	0	0	1	0	1	0	0	0	0	0	0	0	1	0	1	0	1	NA
derivation	0	0.8-1	0.492958	0.367555	0.247488	0.0142431	0.0467859	0.61039	0.0493398	0.0456747	1	0	0	0	1	1	0	1	0	1	0	0	0	1	0	0	1	0	1	0	0	0	0	0	0	1	1	0	1	0	NA
derivation	0	0.8-1	0.633803	0.488914	0.0927772	0.00926413	0.0451887	0.565583	0.0159833	0.0456747	0	1	0	0	1	1	0	1	0	1	0	0	1	0	0	1	0	1	0	0	0	0	0	0	0	1	0	1	0	1	NA
derivation	0	0.8-1	0.492958	0.462723	0.140371	0.0278011	0.294028	0.597403	0.0493398	0.000735619	1	0	1	0	0	1	0	0	1	0	1	0	0	1	0	0	1	1	0	0	1	0	0	0	0	0	1	0	1	0	233.67
derivation	0	0.8-1	0.549296	0.470932	0.20174	0.0170939	0.00399391	0.597403	0.0159833	0.0456747	0	1	1	0	0	1	0	0	1	0	1	0	1	0	1	0	0	1	0	0	1	0	0	0	0	0	0	1	0	1	238.805
derivation	0	0.8-1	0.507042	0.499453	0.137134	0.00926413	0.0451887	0.565583	0.00347464	0.0456747	0	1	0	0	1	1	0	1	0	1	0	0	1	0	0	1	0	1	0	0	0	0	0	0	0	1	0	1	0	1	NA
derivation	0	0.8-1	0.323944	0.33284	0.0862134	0.00926413	0.0451887	0.565583	0.0826963	0.0456747	1	0	0	0	1	1	0	1	0	1	0	0	1	0	0	1	0	1	0	0	0	0	0	0	0	1	0	1	0	1	NA
derivation	0	0.8-1	0.492958	0.488592	0.156016	0.00645304	0.0737923	0.493506	0.0159833	0.0456747	1	0	1	0	0	1	0	0	1	0	1	0	0	1	0	0	1	1	0	0	1	0	0	0	0	0	1	0	1	0	233.67
derivation	0	0.8-1	0.732394	0.502908	0.356853	0.0122099	0.00171168	0.558442	0.0159833	0.0456747	1	0	0	1	0	1	0	0	1	0	1	0	0	1	0	0	1	1	0	0	1	0	0	0	0	0	1	0	1	0	237.355
derivation	0	0.8-1	0.309859	0.42076	0.196627	0.017558	0.00589578	0.532468	0.0159833	0.0456747	0	1	1	0	0	1	0	1	0	1	0	0	1	0	0	1	0	1	0	0	1	0	0	0	0	0	0	1	0	1	224.215
derivation	0	0.8-1	0.464789	0.543884	0.085295	0.00926413	0.0451887	0.565583	0.0660181	0.0456747	1	0	0	0	1	1	0	1	0	1	0	0	1	0	0	1	0	1	0	0	0	0	0	0	0	1	0	1	0	1	NA
derivation	0	0.8-1	0.253521	0.410166	0.20174	0.00175691	0.0262457	0.581818	0.00416956	0.0456747	0	1	1	0	0	1	0	0	1	0	1	0	0	1	0	1	0	1	0	0	1	0	0	0	0	0	1	0	1	0	234.254
derivation	0	0.8-1	0.507042	0.460722	0.190377	0.00420994	0.0188285	0.558442	0.0326616	0.0456747	0	1	1	0	0	1	0	1	0	0	1	0	0	1	0	0	1	0	1	0	1	0	0	0	0	0	1	0	1	0	238.155
derivation	0	0.8-1	0.521127	0.452107	0.156016	0.0115138	0.228794	0.636364	0.0993746	0.0456747	0	1	0	0	1	1	0	1	0	1	0	0	1	0	1	0	0	1	0	0	0	0	0	0	0	1	0	1	0	1	NA
derivation	0	0.8-1	0.380282	0.522377	0.298979	0.00926413	0.0451887	0.565583	0.0159833	0.0456747	0	1	0	0	1	1	0	1	0	1	0	0	1	0	0	0	1	1	0	0	0	0	0	0	0	1	0	1	0	1	NA
derivation	0	0.8-1	0.661972	0.612596	0.139286	0.00926413	0.0451887	0.565583	0.00555942	0.0456747	0	1	0	0	1	1	0	1	0	1	0	0	1	0	0	1	0	1	0	0	0	0	0	0	0	1	0	1	0	1	NA
derivation	0	0.8-1	0.507042	0.457748	0.192858	0.00926413	0.0451887	0.565583	0.0159833	0.0456747	0	1	0	0	1	1	0	1	0	1	0	0	1	0	0	1	0	1	0	0	0	0	0	0	0	1	0	1	0	1	NA
derivation	0	0.8-1	0.408451	0.542419	0.137134	0.0080884	0.0686573	0.61039	0.0826963	0.0456747	1	0	0	0	1	1	0	1	0	1	0	0	1	0	0	1	0	1	0	0	0	0	0	0	0	1	0	1	0	1	NA
derivation	0	0.8-1	0.352113	0.510578	0.203033	0.015326	0.00209205	0.565583	0.00625434	0.0456747	0	1	0	0	1	1	0	1	0	1	0	0	1	0	0	1	0	1	0	0	0	0	0	0	0	1	0	1	0	1	NA
derivation	0	0.8-1	0.661972	0.46338	0.141462	0.00926413	0.0451887	0.565583	0.0660181	0.0456747	1	0	0	0	1	1	0	1	0	1	0	0	1	0	0	1	0	0	0	1	0	0	0	0	0	1	0	1	0	1	NA
derivation	0	0.8-1	0.802817	0.523084	0.194108	0.00669613	0.0562952	0.61039	0.0660181	0.0303075	0	1	1	0	0	1	0	0	1	1	0	0	1	0	1	0	0	1	0	0	1	0	0	0	0	0	0	1	0	1	231.8
derivation	0	0.8-1	0.450704	0.339411	0.0899361	0.00926413	0.0451887	0.565583	0.0493398	0.0456747	0	1	0	0	1	1	0	1	0	1	0	0	1	0	0	1	0	1	0	0	0	0	0	0	0	1	0	1	0	1	NA
derivation	0	0.8-1	0.492958	0.353586	0.146997	0.0190055	0.0028528	0.441558	0.0270738	0.0456747	0	1	1	0	0	1	0	1	0	1	0	0	1	0	0	1	0	1	0	0	1	0	0	0	0	0	0	1	0	1	227.032
derivation	0	0.8-1	0.507042	0.399715	0.136066	0.0170276	0.014264	0.565583	0.0326616	0.0456747	0	1	1	0	0	0	1	1	0	1	0	0	1	0	1	0	0	1	0	0	1	0	0	0	0	0	0	1	0	1	227.249
derivation	0	0.8-1	0.394366	0.452773	0.191615	0.00926413	0.0451887	0.565583	0.00486449	0.0456747	0	1	0	0	1	1	0	1	0	1	0	0	0	1	0	1	0	0	1	0	0	0	0	0	0	1	1	0	1	0	NA
derivation	0	0.8-1	0.464789	0.556041	0.0843817	0.00926413	0.0451887	0.565583	0.0076442	0.0456747	0	1	0	0	1	1	0	1	0	1	0	0	1	0	0	1	0	1	0	0	0	0	0	0	0	1	0	1	0	1	NA
derivation	0	0.8-1	0.464789	0.477943	0.190377	0.00926413	0.0451887	0.565583	0.0493398	0.0456747	0	1	1	0	0	1	0	1	0	0	1	0	1	0	0	1	0	1	0	0	1	0	0	0	0	0	0	1	0	1	237.505
derivation	0	0.8-1	0.197183	0.436228	0.20174	0.0139779	0.0205401	0.402597	0.0660181	0.0456747	0	1	0	1	0	1	0	0	1	0	1	0	1	0	1	0	0	1	0	0	1	0	0	0	0	0	0	1	0	1	233.387
derivation	0	0.8-1	0.605634	0.571144	0.203033	0.00830939	0.00798783	0.584416	0.0270738	0.0456747	0	1	1	0	0	1	0	0	1	1	0	0	1	0	0	1	0	1	0	0	1	0	0	0	0	0	0	1	0	1	228.766
derivation	0	0.8-1	0.323944	0.503583	0.130037	0.00308287	0.0174971	0.512987	0.00138985	0.0456747	0	1	0	0	1	1	0	1	0	1	0	0	1	0	0	1	0	1	0	0	0	0	0	0	0	1	0	1	0	1	NA
derivation	0	0.8-1	0.661972	0.557479	0.146997	0.00926413	0.0451887	0.565583	0.00347464	0.0456747	0	1	0	0	1	1	0	1	0	1	0	0	1	0	0	1	0	1	0	0	0	0	0	0	0	1	0	1	0	1	NA
derivation	0	0.8-1	0.577465	0.53671	0.141462	0.00926413	0.0451887	0.565583	0.0118138	0.0456747	0	1	0	0	1	1	0	1	0	1	0	0	1	0	0	1	0	1	0	0	0	0	0	0	0	1	0	1	0	1	NA
derivation	0	0.8-1	0.605634	0.600649	0.363957	0.00926413	0.0451887	0.565583	0.0159833	0.0456747	1	0	0	0	1	1	0	1	0	1	0	0	1	0	1	0	0	1	0	0	0	0	0	0	0	1	0	1	0	1	NA
derivation	0	0.8-1	0.366197	0.350778	0.154974	0.00712707	0.022442	0.575325	0.116053	0.0456747	1	0	0	0	1	1	0	1	0	1	0	0	1	0	1	0	0	1	0	0	0	0	0	0	0	1	0	1	0	1	NA
derivation	0	0.8-1	0.56338	0.500852	0.085295	0.0129613	0.103271	0.597403	0.0826963	0.0456747	0	1	0	0	1	1	0	1	0	1	0	0	1	0	0	1	0	1	0	0	0	0	0	0	0	1	0	1	0	1	NA
derivation	0	0.8-1	0.267606	0.459707	0.142558	0.00678453	0.166033	0.597403	0.0159833	0.0456747	0	1	0	0	1	1	0	1	0	1	0	0	1	0	1	0	0	1	0	0	0	0	0	0	0	1	0	1	0	1	NA
derivation	0	0.8-1	0.492958	0.448461	0.138207	0.0177569	0.22499	0.597403	0.0270738	0.0456747	0	1	1	0	0	1	0	0	1	0	1	0	0	1	0	0	1	0	1	0	1	0	0	0	0	0	1	0	1	0	237.938
derivation	0	0.8-1	0.492958	0.400973	0.244666	0.0190939	0.000570559	0.558442	0.0159833	0.00323672	0	1	0	1	0	1	0	0	1	1	0	0	1	0	1	0	0	1	0	0	1	0	0	0	0	0	0	1	0	1	227.032
derivation	0	0.8-1	0.577465	0.619199	0.409726	0.0177569	0.15329	0.701299	0.0159833	0.0456747	0	1	0	1	0	1	0	0	1	1	0	0	0	1	0	0	1	1	0	0	1	0	0	0	0	0	1	0	1	0	228.333
derivation	0	0.8-1	0.28169	0.300693	0.0908786	0.00970166	0.0279574	0.467532	0.0159833	0.0456747	1	0	1	0	0	1	0	1	0	0	1	0	1	0	0	1	0	1	0	0	1	0	0	0	0	0	0	1	0	1	230.42
derivation	0	0.8-1	0.535211	0.515854	0.303733	0.00926413	0.0451887	0.565583	0.0326616	0.0456747	0	1	0	0	1	1	0	0	1	1	0	0	0	1	0	0	1	1	0	0	0	0	0	0	0	1	1	0	1	0	NA
derivation	0	0.8-1	0.507042	0.464031	0.142558	0.00926413	0.0451887	0.565583	0.000694927	0.0456747	1	0	0	0	1	1	0	1	0	1	0	0	1	0	1	0	0	1	0	0	0	0	0	0	0	1	0	1	0	1	NA
derivation	0	0.8-1	0.323944	0.487242	0.34988	0.00926413	0.0451887	0.565583	0.0826963	0.0456747	0	1	0	0	1	1	0	1	0	1	0	0	1	0	0	1	0	1	0	0	0	0	0	0	0	1	0	1	0	1	NA
derivation	0	0.8-1	0.394366	0.458406	0.247488	7.73481e-05	0.00456447	0.562338	0.0493398	0.0456747	1	0	0	0	1	1	0	0	1	1	0	0	1	0	1	0	0	1	0	0	0	0	0	0	0	1	0	1	0	1	NA
derivation	0	0.8-1	0.323944	0.385488	0.141462	0.00926413	0.0451887	0.565583	0.0159833	0.0456747	1	0	0	0	1	1	0	1	0	1	0	0	1	0	0	1	0	1	0	0	0	0	0	0	0	1	0	1	0	1	NA
derivation	0	0.8-1	0.352113	0.437446	0.0871368	0.00926413	0.0451887	0.565583	0.0993746	0.0456747	0	1	0	0	1	1	0	1	0	1	0	0	0	1	0	0	1	1	0	0	0	0	0	0	0	1	1	0	1	0	NA
derivation	0	0.8-1	0.492958	0.338859	0.143659	0.0215912	0.0910993	0.558442	0.0159833	0.0456747	1	0	1	0	0	1	0	0	1	0	1	0	1	0	0	1	0	1	0	0	1	0	0	0	0	0	0	1	0	1	233.67
derivation	0	0.8-1	0.535211	0.469334	0.243266	0.00926413	0.0451887	0.565583	0.0159833	0.0456747	1	0	0	0	1	1	0	1	0	1	0	0	1	0	0	0	1	0	0	1	0	0	0	0	0	1	0	1	0	1	NA
derivation	0	0.8-1	0.56338	0.458406	0.247488	0.00926413	0.0451887	0.565583	0.00347464	0.0456747	1	0	0	0	1	1	0	1	0	1	0	0	1	0	0	1	0	1	0	0	0	0	0	0	0	1	0	1	0	1	NA
derivation	0	0.8-1	0.323944	0.418857	0.20174	0.00926413	0.0451887	0.565583	0.00694927	0.0456747	0	1	0	0	1	1	0	1	0	1	0	0	1	0	1	0	0	1	0	0	0	0	0	0	0	1	0	1	0	1	NA
derivation	0	0.8-1	0.450704	0.374421	0.190377	0.00699448	0.0313808	0.565583	0.166088	0.0172135	1	0	1	0	0	1	0	0	1	0	1	0	0	1	0	0	1	0	1	0	1	0	0	0	0	0	1	0	1	0	233.02
derivation	0	0.8-1	0.605634	0.406538	0.0862134	0.00926413	0.0451887	0.565583	0.0104239	0.0456747	0	1	0	0	1	1	0	1	0	1	0	0	1	0	0	1	0	1	0	0	0	0	0	0	0	1	0	1	0	1	NA
derivation	0	0.8-1	0.408451	0.525172	0.251771	0.000198895	0.0197794	0.565583	0.00138985	0.0301604	0	1	1	0	0	1	0	0	1	0	1	0	1	0	1	0	0	1	0	0	1	0	0	0	0	0	0	1	0	1	236.638
derivation	0	0.8-1	0.647887	0.508052	0.452066	0.0126188	0.10213	0.545455	0.116053	0.0456747	0	1	1	0	0	1	0	1	0	1	0	0	0	1	0	1	0	1	0	0	1	0	0	0	0	0	1	0	1	0	229.416
derivation	0	0.8-1	0.267606	0.320355	0.0871368	0.00926413	0.0451887	0.565583	0.0326616	0.0456747	0	1	0	0	1	1	0	1	0	1	0	0	1	0	0	1	0	1	0	0	0	0	0	0	0	1	0	1	0	1	NA
derivation	0	0.8-1	0.661972	0.560335	0.244666	0.00926413	0.0451887	0.565583	0.0493398	0.0456747	1	0	0	0	1	1	0	1	0	1	0	0	1	0	1	0	0	1	0	0	0	0	0	0	0	1	0	1	0	1	NA
derivation	0	0.8-1	0.464789	0.400973	0.191615	0.00926413	0.0451887	0.565583	0	0.0456747	0	1	0	0	1	1	0	1	0	1	0	0	1	0	0	1	0	1	0	0	0	0	0	0	0	1	0	1	0	1	NA
derivation	0	0.8-1	0.239437	0.382913	0.144767	0.0166298	0.16375	0.623377	0.116053	0.0456747	1	0	0	0	1	1	0	1	0	1	0	0	1	0	0	1	0	1	0	0	0	0	0	0	0	1	0	1	0	1	NA
derivation	0	0.8-1	0.394366	0.380558	0.220839	0.00926413	0.0451887	0.565583	0.0159833	0.0456747	0	1	0	0	1	1	0	1	0	1	0	0	1	0	0	1	0	1	0	0	0	0	0	0	0	1	0	1	0	1	NA
derivation	0	0.8-1	0.380282	0.406538	0.326986	0.00679558	0.414987	0.532468	0.0326616	0.0129469	1	0	1	0	0	1	0	0	1	0	1	0	0	1	0	0	1	1	0	0	1	0	0	0	0	0	1	0	1	0	231.937
derivation	0	0.8-1	0.521127	0.532403	0.0871368	0.00926413	0.0451887	0.565583	0.0159833	0.0456747	0	1	0	0	1	1	0	1	0	1	0	0	1	0	0	1	0	1	0	0	0	0	0	0	0	1	0	1	0	1	NA
derivation	0	0.8-1	0.112676	0.281164	0.0871368	0.010453	0.000760746	0.565583	0.0326616	0.0456747	1	0	0	1	0	1	0	0	1	0	1	0	0	1	0	0	1	1	0	0	0	0	0	1	0	0	1	0	1	0	600.929
derivation	0	0.8-1	0.43662	0.47863	0.454111	0.0178785	0.124002	0.597403	0.199444	0.0456747	0	1	1	0	0	1	0	0	1	1	0	0	1	0	0	1	0	1	0	0	1	0	0	0	0	0	0	1	0	1	226.166
derivation	0	0.8-1	0.43662	0.446732	0.0880652	0.00926413	0.0451887	0.565583	0.0159833	0.0456747	0	1	0	0	1	1	0	1	0	1	0	0	1	0	0	1	0	1	0	0	0	0	0	0	0	1	0	1	0	1	NA
derivation	0	0.8-1	0.352113	0.418253	0.138207	0.00926413	0.0451887	0.565583	0.116053	0.0456747	1	0	1	0	0	1	0	1	0	1	0	0	1	0	0	1	0	1	0	0	1	0	0	0	0	0	0	1	0	1	220.597
derivation	0	0.8-1	0.535211	0.507335	0.0825708	0.0040442	0.00912895	0.532468	0.0326616	0.0456747	0	1	0	0	1	1	0	1	0	1	0	0	1	0	0	1	0	1	0	0	0	0	0	0	0	1	0	1	0	1	NA
derivation	0	0.8-1	0.211268	0.513063	0.191615	0.0118895	0.0910993	0.558442	0.0326616	0.0456747	0	1	1	0	0	1	0	1	0	1	0	0	1	0	0	1	0	1	0	0	1	0	0	0	0	0	0	1	0	1	222.698
derivation	0	0.8-1	0.464789	0.498743	0.0825708	0.00926413	0.0451887	0.565583	0.0104239	0.0456747	0	1	0	0	1	1	0	1	0	1	0	0	1	0	0	1	0	1	0	0	0	0	0	0	0	1	0	1	0	1	NA
derivation	0	0.8-1	0.323944	0.402821	0.141462	0.00926413	0.0451887	0.565583	0.0159833	0.0456747	1	0	0	0	1	1	0	1	0	1	0	0	0	1	0	0	1	0	1	0	0	0	0	0	0	1	1	0	1	0	NA
derivation	0	0.8-1	0.408451	0.345866	0.0862134	0.00926413	0.0451887	0.565583	0.0159833	0.0456747	1	0	0	0	1	1	0	1	0	1	0	1	0	0	0	1	0	1	0	0	0	0	0	0	0	1	0	1	0	1	NA
derivation	0	0.8-1	0.591549	0.496927	0.0918257	0.00926413	0.0451887	0.565583	0.0159833	0.0456747	1	0	0	0	1	1	0	1	0	1	0	0	1	0	0	1	0	1	0	0	0	0	0	0	0	1	0	1	0	1	NA
derivation	0	0.8-1	0.492958	0.574755	0.228971	0.00926413	0.0451887	0.565583	0.0326616	0.0456747	0	1	0	0	1	1	0	1	0	1	0	0	1	0	1	0	0	1	0	0	0	0	0	0	0	1	0	1	0	1	NA
derivation	0	0.8-1	0.366197	0.460042	0.0825708	0.00926413	0.0451887	0.565583	0.0159833	0.0456747	0	1	0	0	1	1	0	1	0	1	0	0	1	0	0	1	0	0	0	1	0	0	0	0	0	1	0	1	0	1	NA
derivation	0	0.8-1	0.873239	0.488592	0.156016	0.0168619	0.0315709	0.558442	0.0660181	0.0456747	0	1	1	0	0	1	0	0	1	0	1	0	0	1	0	0	1	0	0	1	1	0	0	0	0	0	1	0	1	0	NA
derivation	0	0.8-1	0.408451	0.439178	0.137134	0.00926413	0.0451887	0.565583	0.0159833	0.0456747	0	1	0	0	1	1	0	1	0	1	0	0	1	0	0	1	0	1	0	0	0	0	0	0	0	1	0	1	0	1	NA
derivation	0	0.8-1	0.478873	0.453434	0.192858	0.00926413	0.0451887	0.565583	0.0159833	0.0456747	1	0	0	0	1	1	0	1	0	1	0	0	1	0	1	0	0	1	0	0	0	0	0	0	0	1	0	1	0	1	NA
derivation	0	0.8-1	0.366197	0.415191	0.0862134	0.00925967	0.0382275	0.565583	0.0687978	0.0456747	0	1	1	0	0	1	0	0	1	0	1	0	1	0	1	0	0	1	0	0	1	0	0	0	0	0	0	1	0	1	235.988
derivation	0	0.8-1	0.464789	0.361174	0.172017	0.00926413	0.0451887	0.565583	0.0326616	0.0456747	0	1	0	0	1	1	0	1	0	1	0	0	1	0	0	1	0	1	0	0	0	0	0	0	0	1	0	1	0	1	NA
derivation	0	0.8-1	0.605634	0.44987	0.148121	0.00926413	0.0451887	0.565583	0.00903405	0.0456747	0	1	0	0	1	1	0	1	0	1	0	0	1	0	0	1	0	1	0	0	0	0	0	0	0	1	0	1	0	1	NA
derivation	0	0.8-1	0.408451	0.407697	0.292742	0.00571271	0.000760746	0.428571	0.0326616	0.0180962	0	1	1	0	0	1	0	0	1	1	0	0	1	0	1	0	0	1	0	0	1	0	0	0	0	0	0	1	0	1	225.732
derivation	0	0.8-1	0.394366	0.377507	0.344729	0.00725967	0.011221	0.506494	0.0159833	0.0456747	0	1	1	0	0	1	0	0	1	0	1	0	0	1	0	0	1	1	0	0	1	0	0	0	0	0	1	0	1	0	236.421
derivation	0	0.8-1	0.408451	0.433541	0.702916	0.00920442	0.014264	0.558442	0.0493398	0.0456747	0	1	1	0	0	1	0	0	1	0	1	0	0	1	0	0	1	1	0	0	1	0	0	0	0	0	1	0	1	0	236.638
derivation	0	0.8-1	0.647887	0.579009	0.353351	0.00926413	0.0451887	0.565583	0.0326616	0.0456747	1	0	0	0	1	1	0	1	0	1	0	0	1	0	0	1	0	1	0	0	0	0	0	0	0	1	0	1	0	1	NA
derivation	0	0.8-1	0.295775	0.488592	0.156016	0.00926413	0.0451887	0.565583	0.0993746	0.0456747	1	0	0	0	1	1	0	1	0	1	0	0	1	0	0	1	0	1	0	0	0	0	0	0	0	1	0	1	0	1	NA
derivation	0	0.8-1	0.492958	0.517896	0.200452	0.00987845	0.00247242	0.565583	0.0660181	0.0205973	0	1	1	0	0	1	0	0	1	1	0	0	1	0	0	1	0	1	0	0	1	0	0	0	0	0	0	1	0	1	227.032
derivation	0	0.8-1	0.71831	0.441184	0.0927772	0.0202431	0.104032	0.545455	0.0159833	0.0456747	0	1	0	0	1	1	0	1	0	1	0	0	1	0	0	1	0	1	0	0	0	0	0	0	0	1	0	1	0	1	NA
derivation	0	0.8-1	0.56338	0.520945	0.137134	0.00130387	0.0117916	0.662338	0.0270738	0.0695895	1	0	1	0	0	1	0	0	1	0	1	0	0	1	0	0	1	1	0	0	1	0	0	0	0	0	1	0	1	0	234.754
derivation	0	0.8-1	0.450704	0.565374	0.139286	0.00489503	0.00228224	0.649351	0.0270738	0.0600265	1	0	1	0	0	1	0	0	1	0	1	0	0	1	0	0	1	1	0	0	1	0	0	0	0	0	1	0	1	0	233.02
derivation	0	0.8-1	0.464789	0.426888	0.0843817	0.0018232	0.00152149	0.558442	0.00208478	0.0545829	1	0	1	0	0	1	0	0	1	0	1	0	0	1	0	0	1	1	0	0	1	0	0	0	0	0	1	0	1	0	233.237
derivation	0	0.8-1	0.225352	0.266206	0.0918257	0.00926413	0.0451887	0.565583	0.0270738	0.0456747	1	0	0	0	1	1	0	1	0	1	0	0	1	0	0	1	0	1	0	0	0	0	0	0	0	1	0	1	0	1	NA
derivation	0	0.8-1	0.15493	0.413912	0.156016	0.00926413	0.0451887	0.565583	0.00138985	0.0456747	0	1	1	0	0	1	0	1	0	0	1	0	1	0	0	1	0	1	0	0	1	0	0	0	0	0	0	1	0	1	232.737
derivation	0	0.8-1	0.295775	0.378567	0.0899361	0.00926413	0.0451887	0.565583	0.0159833	0.0456747	1	0	0	0	1	1	0	1	0	1	0	0	1	0	1	0	0	0	1	0	0	0	0	0	0	1	0	1	0	1	NA
derivation	0	0.8-1	0.43662	0.527221	0.156016	0.00926413	0.0451887	0.565583	0	0.0456747	0	1	0	0	1	1	0	1	0	1	0	0	1	0	0	1	0	1	0	0	0	0	0	0	0	1	0	1	0	1	NA
derivation	0	0.8-1	0.478873	0.608538	0.281645	0.00926413	0.0451887	0.565583	0.0076442	0.0456747	0	1	0	0	1	1	0	1	0	1	0	0	1	0	0	1	0	1	0	0	0	0	0	0	0	1	0	1	0	1	NA
derivation	0	0.8-1	0.352113	0.391603	0.466563	0.00746961	0.092811	0.493506	0.0326616	0.0358982	0	1	1	0	0	1	0	0	1	1	0	0	1	0	0	1	0	1	0	0	1	0	0	0	0	0	0	1	0	1	224.865
derivation	0	0.8-1	0.478873	0.589095	0.941392	0.00422099	0.211677	0.519481	0.0493398	0.0185376	0	1	1	0	0	1	0	0	1	0	1	0	1	0	0	1	0	1	0	0	1	0	0	0	0	0	0	1	0	1	237.721
derivation	0	0.8-1	0.366197	0.488592	0.156016	0.00990055	0.00361354	0.467532	0.0159833	0.0456747	0	1	1	0	0	1	0	0	1	1	0	0	1	0	0	1	0	1	0	0	1	0	0	0	0	0	0	1	0	1	225.082
derivation	0	0.8-1	0.450704	0.507335	0.136066	0.00926413	0.0451887	0.565583	0.000694927	0.0456747	0	1	0	0	1	1	0	1	0	1	0	0	1	0	0	0	1	0	0	1	0	0	0	0	0	1	0	1	0	1	NA
derivation	0	0.8-1	0.394366	0.491284	0.0623342	8.83978e-05	0.0353747	0.614286	0.0159833	0.0456747	1	0	1	0	0	1	0	0	1	0	1	0	0	1	0	0	1	1	0	0	0	1	0	0	0	0	1	0	1	0	356.523
derivation	0	0.8-1	0.394366	0.334506	0.143659	0.00926413	0.0451887	0.565583	0.00486449	0.0456747	0	1	0	0	1	1	0	1	0	1	0	0	1	0	0	1	0	1	0	0	0	0	0	0	0	1	0	1	0	1	NA
derivation	0	0.8-1	0.43662	0.481317	0.128977	0.012674	0.174591	0.536364	0.0159833	0.0456747	0	1	1	0	0	1	0	0	1	1	0	0	1	0	0	1	0	1	0	0	1	0	0	0	0	0	0	1	0	1	226.166
derivation	0	0.8-1	0.56338	0.595433	0.085295	0.00926413	0.0451887	0.565583	0.0993746	0.0456747	1	0	0	0	1	1	0	1	0	1	0	0	1	0	0	1	0	0	1	0	0	0	0	0	0	1	0	1	0	1	NA
derivation	0	0.8-1	0.535211	0.408368	0.0889983	0.00926413	0.0451887	0.565583	0.0076442	0.0456747	0	1	0	0	1	1	0	1	0	1	0	0	1	0	0	1	0	1	0	0	0	0	0	0	0	1	0	1	0	1	NA
derivation	0	0.8-1	0.380282	0.40463	0.144767	0.00926413	0.0451887	0.565583	0.0159833	0.0456747	0	1	0	0	1	1	0	1	0	1	0	0	1	0	0	1	0	1	0	0	0	0	0	0	0	1	0	1	0	1	NA
derivation	0	0.8-1	0.253521	0.529536	0.137134	0.00926413	0.0451887	0.565583	0.0326616	0.0456747	0	1	0	0	1	1	0	1	0	1	0	0	1	0	1	0	0	1	0	0	0	0	0	0	0	1	0	1	0	1	NA
derivation	0	0.8-1	0.633803	0.386082	0.101732	0.00926413	0.0451887	0.565583	0.0076442	0.0456747	0	1	0	0	1	1	0	1	0	1	0	0	1	0	1	0	0	1	0	0	0	0	0	0	0	1	0	1	0	1	NA
derivation	0	0.8-1	0.253521	0.513769	0.139286	0.0038453	0.00665652	0.571429	0.0159833	0.0456747	1	0	1	0	0	1	0	0	1	0	1	0	0	1	0	0	1	1	0	0	1	0	0	0	0	0	1	0	1	0	229.986
derivation	0	0.8-1	0.366197	0.47655	0.16151	0.00537017	0.0013313	0.545455	0	0.0456747	1	0	1	0	0	1	0	0	1	0	1	0	0	1	0	0	1	1	0	0	1	0	0	0	0	0	1	0	1	0	231.72
derivation	0	0.8-1	0.422535	0.342652	0.115369	0.000198895	0.113351	0.601299	0.0826963	0.0456747	0	1	1	0	0	1	0	1	0	1	0	0	1	0	0	1	0	0	1	0	1	0	0	0	0	0	0	1	0	1	225.949
derivation	0	0.8-1	0.183099	0.193266	0.0862134	0.0254033	0.227463	0.565583	0.249479	0.0456747	0	1	1	0	0	1	0	1	0	0	1	0	0	1	0	0	1	1	0	0	1	0	0	0	0	0	1	0	1	0	233.17
derivation	0	0.8-1	0.605634	0.687591	0.175626	0.0109945	0	0.624675	0.00347464	0.0456747	0	1	1	0	0	1	0	0	1	1	0	0	1	0	1	0	0	1	0	0	1	0	0	0	0	0	0	1	0	1	228.766
derivation	0	0.8-1	0.28169	0.443664	0.144767	0.00549171	0.0840624	0.532468	0	0.0456747	0	1	0	0	1	1	0	1	0	1	0	0	1	0	1	0	0	0	0	1	0	0	0	0	0	1	0	1	0	1	NA
derivation	0	0.8-1	0.464789	0.467955	0.0816734	0.0129503	0.0013313	0.493506	0.0159833	0.0456747	0	1	1	0	0	0	1	1	0	1	0	0	1	0	1	0	0	1	0	0	1	0	0	0	0	0	0	1	0	1	226.599
derivation	0	0.8-1	0.535211	0.615657	0.143659	0.0116575	0.0161658	0.493506	0.0159833	0.0456747	0	1	1	0	0	1	0	1	0	0	1	1	0	0	0	1	0	1	0	0	0	0	1	0	0	0	0	1	0	1	487.328
derivation	0	0.8-1	0.394366	0.41331	0.0899361	0.00363536	0.174781	0.584416	0.0159833	0.0456747	0	1	1	0	0	1	0	0	1	1	0	0	1	0	1	0	0	1	0	0	1	0	0	0	0	0	0	1	0	1	225.515
derivation	0	0.8-1	0.690141	0.498026	0.344729	0.0103094	0.0116014	0.61039	0.00416956	0.0456747	0	1	1	0	0	1	0	0	1	0	1	0	0	1	0	0	1	1	0	0	1	0	0	0	0	0	1	0	1	0	240.972
derivation	0	0.8-1	0.197183	0.345866	0.0862134	0.000143646	0.109928	0.636364	0.0159833	0.0456747	0	1	1	0	0	1	0	0	1	0	1	0	0	1	0	0	1	1	0	0	1	0	0	0	0	0	1	0	1	0	233.387
derivation	0	0.8-1	0.169014	0.278524	0.109375	0.00926413	0.0451887	0.565583	0.0826963	0.0456747	0	1	0	0	1	1	0	1	0	1	0	0	1	0	1	0	0	1	0	0	0	0	0	0	0	1	0	1	0	1	NA
derivation	0	0.8-1	0.408451	0.561813	0.140371	0.00078453	0.00779764	0.614286	0.0159833	0.0456747	0	1	0	0	1	1	0	0	1	1	0	0	1	0	1	0	0	1	0	0	0	0	0	0	0	1	0	1	0	1	NA
derivation	0	0.8-1	0.408451	0.561813	0.140371	0.00078453	0.00779764	0.614286	0.0159833	0.0456747	0	1	0	0	1	1	0	0	1	1	0	0	0	1	0	0	1	1	0	0	0	0	0	0	0	1	1	0	1	0	NA
derivation	0	0.8-1	0.507042	0.494943	0.143659	0.00926413	0.0451887	0.565583	0.00347464	0.0456747	0	1	1	0	0	1	0	1	0	1	0	0	1	0	0	1	0	1	0	0	1	0	0	0	0	0	0	1	0	1	227.249
derivation	0	0.8-1	0.464789	0.42493	0.135005	0.00926413	0.0451887	0.565583	0.0159833	0.0456747	0	1	0	0	1	1	0	1	0	1	0	0	1	0	0	1	0	1	0	0	0	0	0	0	0	1	0	1	0	1	NA
derivation	0	0.8-1	0.591549	0.519484	0.135005	0.00926413	0.0451887	0.565583	0.00486449	0.0456747	0	1	0	0	1	1	0	1	0	1	0	0	1	0	0	1	0	1	0	0	0	0	0	0	0	1	0	1	0	1	NA
derivation	0	0.8-1	0.478873	0.50304	0.136066	0.0110718	0.0450742	0.623377	0.0326616	0.0456747	0	1	0	1	0	1	0	0	1	0	1	0	0	1	0	0	1	1	0	0	1	0	0	0	0	0	1	0	1	0	237.721
derivation	0	0.8-1	0.788732	0.525172	0.621733	0.0150387	0.407379	0.662338	0.0326616	0.0456747	0	1	1	0	0	1	0	1	0	1	0	0	1	0	1	0	0	1	0	0	1	0	0	0	0	0	0	1	0	1	231.584
derivation	0	0.8-1	0.239437	0.327418	0.146997	0.00926413	0.0451887	0.565583	0.0326616	0.0456747	0	1	0	0	1	1	0	1	0	1	0	0	1	0	1	0	0	0	0	1	0	0	0	0	0	1	0	1	0	1	NA
derivation	0	0.8-1	0.267606	0.426324	0.226234	0.00926413	0.0451887	0.565583	0.0493398	0.0456747	0	1	0	0	1	1	0	1	0	1	0	0	1	0	0	1	0	1	0	0	0	0	0	0	0	1	0	1	0	1	NA
derivation	0	0.8-1	0.408451	0.437846	0.240485	0.00926413	0.0451887	0.565583	0.00625434	0.0456747	1	0	0	0	1	1	0	1	0	1	0	0	1	0	0	1	0	1	0	0	0	0	0	0	0	1	0	1	0	1	NA
derivation	0	0.8-1	0.633803	0.504922	0.200452	0.0080884	0.240015	0.61039	0.0660181	0.020156	0	1	1	0	0	1	0	0	1	0	1	0	1	0	0	1	0	1	0	0	1	0	0	0	0	0	0	1	0	1	240.105
derivation	0	0.8-1	0.450704	0.488592	0.253212	0.00926413	0.0451887	0.565583	0.00416956	0.0456747	0	1	0	0	1	1	0	1	0	1	0	0	1	0	1	0	0	1	0	0	0	0	0	0	0	1	0	1	0	1	NA
derivation	0	0.8-1	0.591549	0.446732	0.196627	0.0195912	0.108596	0.61039	0.0493398	0.034427	0	1	1	0	0	1	0	1	0	1	0	0	1	0	0	1	0	1	0	0	1	0	0	0	0	0	0	1	0	1	228.549
derivation	0	0.8-1	0.239437	0.433541	0.135005	0.0198232	0.00494485	0.61039	0.0826963	0.0556128	1	0	1	0	0	1	0	0	1	1	0	0	1	0	1	0	0	1	0	0	1	0	0	0	0	0	0	1	0	1	218.864
derivation	0	0.8-1	0.492958	0.438515	0.136066	0.00926413	0.0451887	0.565583	0.0159833	0.0456747	1	0	0	0	1	1	0	1	0	1	0	0	1	0	0	0	1	0	0	1	0	0	0	0	0	1	0	1	0	1	NA
derivation	0	0.8-1	0.28169	0.393355	0.0927772	0.00122652	0.0534424	0.564935	0.232801	0.0456747	1	0	1	0	0	1	0	0	1	1	0	0	1	0	0	0	1	1	0	0	1	0	0	0	0	0	0	1	0	1	219.514
derivation	0	0.8-1	0.450704	0.375628	0.112348	0.0136906	0.186002	0.597403	0.0826963	0.0235398	0	1	1	0	0	1	0	1	0	1	0	0	1	0	0	1	0	1	0	0	0	1	0	0	0	0	0	1	0	1	350.752
derivation	0	0.8-1	0.591549	0.50588	0.291199	0.0114475	0.00304298	0.545455	0.00138985	0.0456747	1	0	0	0	1	1	0	1	0	1	0	0	1	0	0	0	1	1	0	0	0	0	0	0	0	1	0	1	0	1	NA
derivation	0	0.8-1	0.549296	0.505853	0.140371	0.00926413	0.0451887	0.565583	0.0076442	0.0456747	0	1	0	0	1	1	0	1	0	1	0	0	1	0	0	1	0	1	0	0	0	0	0	0	0	1	0	1	0	1	NA
derivation	0	0.8-1	0.690141	0.612596	0.125831	0.0021105	0.335489	0.676623	0.0493398	0.0456747	0	1	1	0	0	1	0	0	1	0	1	0	0	1	0	0	1	1	0	0	1	0	0	0	0	0	1	0	1	0	240.972
derivation	0	0.8-1	0.366197	0.628954	0.323677	0.000895028	0.0808292	0.541558	0.0660181	0.0456747	0	1	0	0	1	1	0	1	0	1	0	0	1	0	1	0	0	1	0	0	0	0	0	0	0	1	0	1	0	1	NA
derivation	0	0.8-1	0.239437	0.488592	0.144767	0.00674033	0.00380373	0.493506	0.0159833	0.0456747	0	1	1	0	0	1	0	1	0	1	0	0	1	0	0	1	0	1	0	0	1	0	0	0	0	0	0	1	0	1	223.131
derivation	0	0.8-1	0.464789	0.620713	0.226234	0.00926413	0.0451887	0.565583	0.0159833	0.0456747	0	1	0	0	1	1	0	1	0	1	0	0	1	0	0	1	0	1	0	0	0	0	0	0	0	1	0	1	0	1	NA
derivation	0	0.8-1	0.323944	0.415656	0.186702	0.0141326	0.112781	0.493506	0.166088	0.0456747	0	1	1	0	0	1	0	1	0	1	0	0	1	0	1	0	0	1	0	0	1	0	0	0	0	0	0	1	0	1	224.432
derivation	0	0.8-1	0.507042	0.589095	0.142558	0.00119337	0	0.577922	0	0.0456747	1	0	0	0	1	1	0	0	1	1	0	0	1	0	0	1	0	1	0	0	0	0	0	0	0	1	0	1	0	1	NA
derivation	0	0.8-1	0.619718	0.521664	0.191615	0.00926413	0.0451887	0.565583	0.0159833	0.0456747	1	0	0	0	1	1	0	1	0	1	0	0	1	0	0	1	0	1	0	0	0	0	0	0	0	1	0	1	0	1	NA
derivation	0	0.8-1	0.338028	0.467955	0.135005	0.00926413	0.0451887	0.565583	0.0159833	0.0456747	1	0	0	0	1	1	0	1	0	1	0	0	1	0	0	0	1	0	0	1	0	0	0	0	0	1	0	1	0	1	NA
derivation	0	0.8-1	0.507042	0.504459	0.124793	0.00734807	0.0743629	0.576623	0.124392	0.0456747	1	0	0	0	1	1	0	1	0	1	0	0	1	0	1	0	0	1	0	0	0	0	0	0	0	1	0	1	0	1	NA
derivation	0	0.8-1	0.267606	0.293174	0.16612	0.0117017	0.0384176	0.493506	0.0159833	0.0456747	0	1	0	0	1	1	0	1	0	1	0	0	1	0	0	1	0	1	0	0	0	0	0	0	0	1	0	1	0	1	NA
derivation	0	0.8-1	0.309859	0.391709	0.137134	0.00571271	0.270445	0.61039	0.0159833	0.0456747	0	1	1	0	0	1	0	1	0	1	0	0	0	1	0	0	1	0	0	1	1	0	0	0	0	0	1	0	1	0	NA
derivation	0	0.8-1	0.408451	0.494943	0.102708	0.0175359	0.0283378	0.538961	0.0326616	0.0456747	0	1	1	0	0	1	0	0	1	1	0	0	1	0	0	1	0	1	0	0	1	0	0	0	0	0	0	1	0	1	225.732
derivation	0	0.8-1	0.591549	0.551746	0.156016	0.0058232	0.0169266	0.565583	0.0076442	0.0456747	0	1	1	0	0	1	0	0	1	1	0	0	0	1	0	0	1	1	0	0	1	0	0	0	0	0	1	0	1	0	228.549
derivation	0	0.8-1	0.619718	0.467254	0.133948	0.00926413	0.0451887	0.565583	0.000694927	0.0456747	1	0	0	0	1	1	0	1	0	1	0	0	1	0	0	1	0	1	0	0	0	0	0	0	0	1	0	1	0	1	NA
derivation	0	0.8-1	0.492958	0.470014	0.164959	0.00926413	0.0451887	0.565583	0.0410007	0.0456747	0	1	0	0	1	1	0	1	0	1	0	0	1	0	1	0	0	1	0	0	0	0	0	0	0	1	0	1	0	1	NA
derivation	0	0.8-1	0.309859	0.525172	0.143659	0.00596685	0.0578167	0.565583	0.0326616	0.0456747	1	0	1	0	0	1	0	0	1	1	0	0	1	0	1	0	0	1	0	0	1	0	0	0	0	0	0	1	0	1	219.947
derivation	0	0.8-1	0.28169	0.201564	0.112348	0.0120331	0.0207303	0.565583	0.0159833	0.0456747	1	0	1	0	0	1	0	0	1	0	1	0	0	1	0	0	1	1	0	0	1	0	0	0	0	0	1	0	1	0	230.42
derivation	0	0.8-1	0.661972	0.556074	0.144767	0.00926413	0.0451887	0.565583	0.00555942	0.0456747	0	1	0	0	1	1	0	1	0	1	0	0	1	0	0	1	0	1	0	0	0	0	0	0	0	1	0	1	0	1	NA
derivation	0	0.8-1	0.56338	0.450067	0.0807813	0.00854144	0.159186	0.558442	0.0493398	0.0456747	0	1	1	0	0	1	0	1	0	1	0	0	1	0	0	1	0	1	0	0	1	0	0	0	0	0	0	1	0	1	228.116
derivation	0	0.8-1	0.492958	0.389812	0.186702	0.00926413	0.0451887	0.565583	0.0326616	0.0456747	1	0	0	0	1	1	0	1	0	1	0	0	1	0	0	1	0	1	0	0	0	0	0	0	0	1	0	1	0	1	NA
derivation	0	0.8-1	0.577465	0.470014	0.244666	0.00926413	0.0451887	0.565583	0.0159833	0.0456747	0	1	0	0	1	1	0	1	0	1	0	0	1	0	0	1	0	1	0	0	0	0	0	0	0	1	0	1	0	1	NA
derivation	0	0.8-1	0.661972	0.50588	0.0807813	0.00926413	0.0451887	0.565583	0.0159833	0.0456747	0	1	0	0	1	1	0	1	0	1	0	0	1	0	0	1	0	1	0	0	0	0	0	0	0	1	0	1	0	1	NA
derivation	0	0.8-1	0.408451	0.488592	0.156016	0.0173591	0.00209205	0.272727	0	0.0456747	0	1	1	0	0	1	0	0	1	1	0	0	0	1	0	0	1	0	0	1	1	0	0	0	0	0	1	0	1	0	NA
derivation	0	0.8-1	0.323944	0.44545	0.0862134	0.00926413	0.0451887	0.565583	0.00555942	0.0456747	1	0	0	0	1	1	0	1	0	1	0	0	1	0	0	1	0	1	0	0	0	0	0	0	0	1	0	1	0	1	NA
derivation	0	0.8-1	0.591549	0.539504	0.173215	0.00926413	0.0451887	0.565583	0.0326616	0.0456747	0	1	0	0	1	1	0	1	0	1	0	0	1	0	0	1	0	1	0	0	0	0	0	0	0	1	0	1	0	1	NA
derivation	0	0.8-1	0.633803	0.525172	0.143659	0.00926413	0.0451887	0.565583	0.0326616	0.0456747	1	0	0	0	1	1	0	1	0	1	0	0	1	0	0	1	0	1	0	0	0	0	0	0	0	1	0	1	0	1	NA
derivation	0	0.8-1	0.43662	0.609424	0.156016	0.00926413	0.0451887	0.565583	0.0159833	0.0456747	1	0	0	0	1	1	0	1	0	1	0	0	1	0	0	1	0	0	0	1	0	0	0	0	0	1	0	1	0	1	NA
derivation	0	0.8-1	0.549296	0.500156	0.191615	0.00926413	0.0451887	0.565583	0.0118138	0.0456747	0	1	0	0	1	1	0	1	0	1	0	0	1	0	0	1	0	1	0	0	0	0	0	0	0	1	0	1	0	1	NA
derivation	0	0.8-1	0.422535	0.491548	0.164959	0.00212155	0.231457	0.546753	0.0993746	0.0456747	0	1	0	0	1	1	0	1	0	1	0	0	1	0	0	0	1	1	0	0	0	0	0	0	0	1	0	1	0	1	NA
derivation	0	0.8-1	0.338028	0.164268	0.186702	0.00926413	0.0451887	0.565583	0.00138985	0.0456747	0	1	0	0	1	1	0	1	0	1	0	0	1	0	1	0	0	1	0	0	0	0	0	0	0	1	0	1	0	1	NA
derivation	0	0.8-1	0.394366	0.535283	0.139286	0.00179006	0.0427919	0.493506	0.0159833	0.0456747	0	1	0	1	0	1	0	0	1	1	0	0	0	1	0	0	1	1	0	0	1	0	0	0	0	0	1	0	1	0	225.515
derivation	0	0.8-1	0.521127	0.551746	0.218182	0.0021989	0.410042	0.558442	0.0159833	0.0456747	0	1	1	0	0	1	0	0	1	0	1	0	0	1	0	0	1	1	0	0	1	0	0	0	0	0	1	0	1	0	238.372
derivation	0	0.8-1	0.507042	0.47725	0.162654	0.0137238	0.00969951	0.597403	0.0270738	0.0456747	0	1	1	0	0	1	0	1	0	0	1	0	1	0	0	0	1	1	0	0	1	0	0	0	0	0	0	1	0	1	238.155
derivation	0	0.8-1	0.690141	0.596195	0.0862134	0.00409945	0.189235	0.597403	0.00416956	0.0456747	0	1	1	0	0	1	0	0	1	1	0	0	0	1	0	0	1	1	0	0	1	0	0	0	0	0	1	0	1	0	230.067
derivation	0	0.8-1	0.380282	0.458662	0.133948	0.00496133	0.0260555	0.649351	0.0326616	0.0456747	0	1	1	0	0	1	0	0	1	0	1	0	0	1	0	0	1	1	0	0	1	0	0	0	0	0	1	0	1	0	236.204
derivation	0	0.8-1	0.676056	0.6137	0.135005	0.00249724	0.274249	0.714286	0.0159833	0.0456747	0	1	1	0	0	1	0	0	1	1	0	0	0	1	0	0	1	1	0	0	1	0	0	0	0	0	1	0	1	0	229.85
derivation	0	0.8-1	0.647887	0.602459	0.156016	0.00151381	0.346329	0.753247	0.0159833	0.0456747	0	1	1	0	0	1	0	0	1	0	1	0	0	1	0	0	1	1	0	0	1	0	0	0	0	0	1	0	1	0	240.322
derivation	0	0.8-1	0.43662	0.50304	0.294291	0.00207735	0.475276	0.519481	0.0159833	0.0456747	0	1	1	0	0	1	0	0	1	0	1	0	0	1	0	0	1	1	0	0	1	0	0	0	0	0	1	0	1	0	237.071
derivation	0	0.8-1	0.507042	0.569727	0.0908786	0.00172376	0.097946	0.565583	0.0076442	0.0456747	0	1	0	1	0	1	0	0	1	0	1	0	1	0	1	0	0	1	0	0	1	0	0	0	0	0	0	1	0	1	238.155
derivation	0	0.8-1	0.450704	0.457084	0.138207	0.00926413	0.0451887	0.565583	0.0159833	0.0456747	0	1	0	0	1	1	0	1	0	1	0	0	1	0	0	1	0	0	0	1	0	0	0	0	0	1	0	1	0	1	NA
derivation	0	0.8-1	0.521127	0.364555	0.187921	0.00926413	0.0451887	0.565583	0.00625434	0.0456747	0	1	0	0	1	1	0	1	0	1	0	0	1	0	1	0	0	1	0	0	0	0	0	0	0	1	0	1	0	1	NA
derivation	0	0.8-1	0.464789	0.488592	0.194108	0.00926413	0.0451887	0.565583	0.00138985	0.0456747	0	1	0	0	1	1	0	1	0	1	0	0	1	0	0	1	0	1	0	0	0	0	0	0	0	1	0	1	0	1	NA
derivation	0	0.8-1	0.521127	0.405295	0.111352	0.00926413	0.0451887	0.565583	0.0159833	0.0456747	0	1	0	0	1	1	0	1	0	1	0	0	1	0	1	0	0	1	0	0	0	0	0	0	0	1	0	1	0	1	NA
derivation	0	0.8-1	0.450704	0.488592	0.156016	0.0103315	0.0117916	0.493506	0.0159833	0.0456747	0	1	0	0	1	1	0	1	0	1	0	0	1	0	0	1	0	1	0	0	0	0	0	0	0	1	0	1	0	1	NA
derivation	0	0.8-1	0.183099	0.307757	0.239103	0.00926413	0.0451887	0.565583	0.0826963	0.0456747	1	0	0	0	1	1	0	1	0	1	0	0	1	0	0	1	0	1	0	0	0	0	0	0	0	1	0	1	0	1	NA
derivation	0	0.8-1	0.43662	0.488592	0.156016	0.00926413	0.0451887	0.565583	0.00625434	0.0456747	0	1	0	0	1	1	0	1	0	1	0	0	1	0	1	0	0	1	0	0	0	0	0	0	0	1	0	1	0	1	NA
derivation	0	0.8-1	0.676056	0.650365	0.34988	0.00579006	0.00323317	0.558442	0.0159833	0.0456747	0	1	1	0	0	1	0	0	1	0	1	0	0	1	0	0	1	1	0	0	0	0	0	0	1	0	1	0	1	0	738.235
derivation	0	0.8-1	0.788732	0.530262	0.191615	0.00926413	0.0451887	0.565583	0.0159833	0.0456747	0	1	0	0	1	1	0	1	0	1	0	0	1	0	0	1	0	0	0	1	0	0	0	0	0	1	0	1	0	1	NA
derivation	0	0.8-1	0.732394	0.564629	0.191615	0.00926413	0.0451887	0.565583	0.0326616	0.0456747	0	1	0	0	1	1	0	1	0	1	0	0	1	0	0	1	0	1	0	0	0	0	0	0	0	1	0	1	0	1	NA
derivation	0	0.8-1	0.492958	0.439178	0.163803	0.00567956	0.0110308	0.565583	0.132731	0.0456747	0	1	1	0	0	1	0	0	1	0	1	0	0	1	0	0	1	1	0	0	1	0	0	0	0	0	1	0	1	0	237.938
derivation	0	0.8-1	0.408451	0.384859	0.0798946	0.0144199	0.0146444	0.649351	0.0159833	0.0456747	1	0	1	0	0	1	0	1	0	1	0	0	1	0	1	0	0	1	0	0	1	0	0	0	0	0	0	1	0	1	221.464
derivation	0	0.8-1	0.661972	0.466375	0.298979	0.011337	0.0199696	0.565583	0.0326616	0.0456747	0	1	1	0	0	1	0	0	1	0	1	0	1	0	0	1	0	1	0	0	1	0	0	0	0	0	0	1	0	1	240.539
derivation	0	0.8-1	0.380282	0.525858	0.144767	0.00926413	0.0451887	0.565583	0.0270738	0.0456747	0	1	0	0	1	1	0	1	0	1	0	0	1	0	0	1	0	1	0	0	0	0	0	0	0	1	0	1	0	1	NA
derivation	0	0.8-1	0.183099	0.414565	0.085295	0.00926413	0.0451887	0.565583	0.0326616	0.0456747	0	1	1	0	0	1	0	1	0	0	1	0	1	0	0	1	0	1	0	0	1	0	0	0	0	0	0	1	0	1	233.17
derivation	0	0.8-1	0.535211	0.70587	0.156016	0.00926413	0.0451887	0.565583	0.0326616	0.0456747	0	1	0	0	1	1	0	1	0	1	0	0	1	0	0	1	0	1	0	0	0	0	0	0	0	1	0	1	0	1	NA
derivation	0	0.8-1	0.239437	0.374795	0.0908786	0.00926413	0.0451887	0.565583	0.0159833	0.0456747	1	0	0	0	1	1	0	1	0	1	0	0	1	0	0	1	0	1	0	0	0	0	0	0	0	1	0	1	0	1	NA
derivation	0	0.8-1	0.28169	0.404665	0.137134	0.00926413	0.0451887	0.565583	0.0243224	0.0456747	1	0	0	0	1	1	0	1	0	1	0	0	1	0	1	0	0	1	0	0	0	0	0	0	0	1	0	1	0	1	NA
derivation	0	0.8-1	0.239437	0.277317	0.142558	0.00926413	0.0451887	0.565583	0.0159833	0.0456747	0	1	0	0	1	1	0	1	0	1	0	0	1	0	0	1	0	1	0	0	0	0	0	0	0	1	0	1	0	1	NA
derivation	0	0.8-1	0.56338	0.546036	0.0880652	0.0141989	0.0205401	0.558442	0.0326616	0.0456747	1	0	0	0	1	1	0	1	0	1	0	0	1	0	0	1	0	0	0	1	0	0	0	0	0	1	0	1	0	1	NA
derivation	0	0.8-1	0.450704	0.524481	0.196627	0.00926413	0.0451887	0.565583	0.00486449	0.0456747	0	1	0	0	1	1	0	1	0	1	0	0	1	0	0	1	0	1	0	0	0	0	0	0	0	1	0	1	0	1	NA
derivation	0	0.8-1	0.309859	0.456661	0.0899361	0.00926413	0.0451887	0.565583	0.0326616	0.0456747	1	0	1	0	0	1	0	1	0	0	1	0	1	0	0	1	0	1	0	0	1	0	0	0	0	0	0	1	0	1	230.853
derivation	0	0.8-1	0.422535	0.369299	0.0889983	0.00926413	0.0451887	0.565583	0.00277971	0.0456747	1	0	0	0	1	1	0	1	0	1	0	0	1	0	0	1	0	0	0	1	0	0	0	0	0	1	0	1	0	1	NA
derivation	0	0.8-1	0.422535	0.671533	0.251771	0.00926413	0.0451887	0.565583	0.000694927	0.0456747	1	0	0	0	1	1	0	1	0	1	0	0	1	0	1	0	0	1	0	0	0	0	0	0	0	1	0	1	0	1	NA
derivation	0	0.8-1	0.464789	0.361174	0.144767	0.00926413	0.0451887	0.565583	0.0270738	0.0456747	0	1	0	0	1	1	0	1	0	1	0	0	1	0	0	1	0	1	0	0	0	0	0	0	0	1	0	1	0	1	NA
derivation	0	0.8-1	0.746479	0.523785	0.195364	0.00926413	0.0451887	0.565583	0.0493398	0.0456747	0	1	0	0	1	1	0	1	0	1	0	0	1	0	0	1	0	1	0	0	0	0	0	0	0	1	0	1	0	1	NA
derivation	0	0.8-1	0.577465	0.488592	0.156016	0.00926413	0.0451887	0.565583	0.0159833	0.0456747	0	1	0	0	1	1	0	1	0	1	0	0	1	0	1	0	0	1	0	0	0	0	0	0	0	1	0	1	0	1	NA
derivation	0	0.8-1	0.323944	0.472676	0.156112	0.00144751	0.0216812	0.611688	0.0159833	0.0456747	1	0	0	0	1	1	0	0	1	1	0	0	1	0	0	1	0	1	0	0	0	0	0	0	0	1	0	1	0	1	NA
derivation	0	0.8-1	0.408451	0.488592	0.156016	0.00926413	0.0451887	0.565583	0.0159833	0.0456747	0	1	0	0	1	1	0	1	0	1	0	0	1	0	0	1	0	1	0	0	0	0	0	0	0	1	0	1	0	1	NA
derivation	0	0.8-1	0.464789	0.551055	0.116387	0.0186519	0.00513503	0.750649	0.0493398	0.0456747	0	1	1	0	0	1	0	0	1	0	1	0	1	0	0	1	0	1	0	0	1	0	0	0	0	0	0	1	0	1	237.505
derivation	0	0.8-1	0.183099	0.273459	0.0889983	5.52486e-05	0.0188285	0.518182	0.0493398	0.0456747	1	0	1	0	0	1	0	1	0	1	0	0	1	0	0	1	0	1	0	0	1	0	0	0	0	0	0	1	0	1	217.997
derivation	0	0.8-1	0.690141	0.484428	0.107421	0.00926413	0.0451887	0.565583	0.0660181	0.0456747	0	1	1	0	0	1	0	1	0	1	0	0	1	0	0	1	0	0	0	1	1	0	0	0	0	0	0	1	0	1	NA
derivation	0	0.8-1	0.535211	0.516648	0.20363	0.00926413	0.0451887	0.565583	0.00833912	0.0456747	1	0	0	0	1	1	0	1	0	1	0	0	1	0	0	1	0	1	0	0	0	0	0	0	0	1	0	1	0	1	NA
derivation	0	0.8-1	0.197183	0.397777	0.185488	0.00931492	0.0429821	0.519481	0.116053	0.0456747	0	1	1	0	0	1	0	1	0	0	1	0	0	1	0	1	0	1	0	0	1	0	0	0	0	0	1	0	1	0	233.387
derivation	0	0.8-1	0.366197	0.429421	0.142558	0.00926413	0.0451887	0.565583	0.0159833	0.0456747	0	1	0	0	1	1	0	1	0	1	0	0	1	0	0	1	0	1	0	0	0	0	0	0	0	1	0	1	0	1	NA
derivation	0	0.8-1	0.661972	0.482247	0.137134	0.00926413	0.0451887	0.565583	0.0159833	0.0456747	0	1	0	0	1	1	0	1	0	1	0	0	1	0	1	0	0	1	0	0	0	0	0	0	0	1	0	1	0	1	NA
derivation	0	0.8-1	0.28169	0.535882	0.156016	0.00520442	0.00475466	0.565583	0.0826963	0.0456747	1	0	0	0	1	1	0	1	0	1	0	0	0	1	0	0	1	0	0	1	0	0	0	0	0	1	1	0	1	0	NA
derivation	0	0.8-1	0.746479	0.616885	0.139286	0.0233039	0.00361354	0.597403	0	0.0456747	1	0	0	0	1	1	0	0	1	1	0	0	1	0	0	1	0	1	0	0	0	0	0	0	0	1	0	1	0	1	NA
derivation	0	0.8-1	0.295775	0.362861	0.078864	0.000596685	0.0443134	0.494805	0.0493398	0.0456747	1	0	1	0	0	1	0	1	0	1	0	0	1	0	0	0	1	1	0	0	1	0	0	0	0	0	0	1	0	1	219.73
derivation	0	0.8-1	0.633803	0.455055	0.344729	0.00881768	0.0116014	0.61039	0.00486449	0.0456747	0	1	1	0	0	1	0	1	0	1	0	0	1	0	0	1	0	1	0	0	1	0	0	0	0	0	0	1	0	1	229.2
derivation	0	0.8-1	0.464789	0.345293	0.112348	0.0258895	0.00209205	0.567532	0.0326616	0.0456747	0	1	0	0	1	1	0	0	1	1	0	0	1	0	0	1	0	0	1	0	0	0	0	0	0	1	0	1	0	1	NA
derivation	0	0.8-1	0.28169	0.34295	0.0816734	0.00926413	0.0451887	0.565583	0.0993746	0.0456747	0	1	0	0	1	1	0	1	0	1	0	0	1	0	0	1	0	1	0	0	0	0	0	0	0	1	0	1	0	1	NA
derivation	0	0.8-1	0.394366	0.567574	0.142558	0.0167182	0.219095	0.597403	0.0493398	0.0456747	1	0	1	0	0	1	0	0	1	0	1	0	1	0	0	1	0	1	0	0	1	0	0	0	0	0	0	1	0	1	232.153
derivation	0	0.8-1	0.408451	0.415109	0.175626	0.00383425	0.00209205	0.565583	0.0493398	0.0456747	0	1	0	0	1	1	0	1	0	1	0	0	1	0	0	1	0	1	0	0	0	0	0	0	0	1	0	1	0	1	NA
derivation	0	0.8-1	0.676056	0.488592	0.156016	0.00926413	0.0451887	0.565583	0.00347464	0.0456747	1	0	1	0	0	1	0	1	0	1	0	0	1	0	1	0	0	1	0	0	1	0	0	0	0	0	0	1	0	1	225.582
derivation	0	0.8-1	0.380282	0.47863	0.138207	0.00926413	0.0451887	0.565583	0.0326616	0.0456747	1	0	0	0	1	1	0	1	0	1	0	0	1	0	0	1	0	1	0	0	0	0	0	0	0	1	0	1	0	1	NA
derivation	0	0.8-1	0.676056	0.464678	0.143659	0.00926413	0.0451887	0.565583	0.0270738	0.0456747	1	0	0	0	1	1	0	1	0	1	0	0	1	0	1	0	0	1	0	0	0	0	0	0	0	1	0	1	0	1	NA
derivation	0	0.8-1	0.605634	0.58122	0.143659	0.00926413	0.0451887	0.565583	0.0159833	0.0456747	1	0	1	0	0	1	0	1	0	1	0	0	1	0	0	1	0	1	0	0	1	0	0	0	0	0	0	1	0	1	224.498
derivation	0	0.8-1	0.549296	0.23068	0.162654	0.00926413	0.0451887	0.565583	0.0493398	0.0456747	1	0	0	0	1	1	0	1	0	1	0	0	1	0	1	0	0	1	0	0	0	0	0	0	0	1	0	1	0	1	NA
derivation	0	0.8-1	0.507042	0.432496	0.120508	0.00926413	0.0451887	0.565583	0.0493398	0.0456747	0	1	0	0	1	1	0	1	0	1	0	0	1	0	0	1	0	1	0	0	0	0	0	0	0	1	0	1	0	1	NA
derivation	0	0.8-1	0.380282	0.3707	0.138207	0.00926413	0.0451887	0.565583	0.0493398	0.0456747	1	0	0	0	1	1	0	1	0	1	0	0	1	0	0	1	0	1	0	0	0	0	0	0	0	1	0	1	0	1	NA
derivation	0	0.8-1	0.535211	0.496927	0.228971	0.00926413	0.0451887	0.565583	0.0326616	0.0456747	1	0	0	0	1	1	0	1	0	1	0	0	1	0	1	0	0	1	0	0	0	0	0	0	0	1	0	1	0	1	NA
derivation	0	0.8-1	0.295775	0.355916	0.135005	0.0181768	0.0131229	0.532468	0.0826963	0.00220686	0	1	1	0	0	1	0	1	0	1	0	0	1	0	0	1	0	0	1	0	1	0	0	0	0	0	0	1	0	1	223.998
derivation	0	0.8-1	0.549296	0.466544	0.132898	0.0159558	0.0370863	0.584416	0.0826963	0.0456747	0	1	1	0	0	1	0	1	0	1	0	0	1	0	0	1	0	1	0	0	1	0	0	0	0	0	0	1	0	1	227.899
derivation	0	0.8-1	0.352113	0.443488	0.0834736	0.00926413	0.0451887	0.565583	0.0326616	0.0456747	1	0	0	0	1	1	0	1	0	1	0	0	0	1	0	0	1	0	0	1	0	0	0	0	0	1	1	0	1	0	NA
derivation	0	0.8-1	0.605634	0.48362	0.139286	0.0132265	0.00874857	0.506494	0.0159833	0.0634103	0	1	1	0	0	1	0	1	0	1	0	0	1	0	0	1	0	1	0	0	1	0	0	0	0	0	0	1	0	1	228.766
derivation	0	0.8-1	0.422535	0.361446	0.0834736	0.015105	0.00513503	0.662338	0.0826963	0.0361924	0	1	1	0	0	1	0	0	1	0	1	0	1	0	0	1	0	0	1	0	1	0	0	0	0	0	0	1	0	1	236.855
derivation	0	0.8-1	0.197183	0.394764	0.187921	0.000596685	0.00209205	0.558442	0.0493398	0.0456747	0	1	1	0	0	1	0	0	1	1	0	0	1	0	0	1	0	1	0	0	1	0	0	0	0	0	0	1	0	1	222.481
derivation	0	0.8-1	0.380282	0.507335	0.228721	0.00926413	0.0451887	0.565583	0.0159833	0.0456747	1	0	0	0	1	1	0	1	0	1	0	0	1	0	1	0	0	1	0	0	0	0	0	0	0	1	0	1	0	1	NA
derivation	0	0.8-1	0.661972	0.572454	0.269592	0.0142431	0.0264359	0.565583	0.0159833	0.0239812	1	0	0	0	1	1	0	1	0	1	0	0	1	0	0	1	0	0	0	1	0	0	0	0	0	1	0	1	0	1	NA
derivation	0	0.6-<0.8	0.507042	0.521508	0.131852	0.00926413	0.0451887	0.565583	0.0660181	0.0456747	1	0	0	0	1	1	0	1	0	1	0	0	1	0	0	1	0	1	0	0	0	0	0	0	0	1	0	1	0	1	NA
derivation	0	0.8-1	0.225352	0.436484	0.132898	0.00926413	0.0451887	0.565583	0.0159833	0.0456747	1	0	0	0	1	1	0	1	0	1	0	0	1	0	0	1	0	1	0	0	0	0	0	0	0	1	0	1	0	1	NA
derivation	0	0.8-1	0.450704	0.468648	0.241872	0.00926413	0.0451887	0.565583	0.0159833	0.0456747	1	0	0	0	1	1	0	1	0	1	0	0	0	1	0	0	1	0	0	1	0	0	0	0	0	1	1	0	1	0	NA
derivation	0	0.8-1	0.549296	0.396028	0.177102	0.00926413	0.0451887	0.565583	0.0326616	0.0456747	0	1	0	0	1	1	0	1	0	1	0	0	1	0	1	0	0	1	0	0	0	0	0	0	0	1	0	1	0	1	NA
derivation	0	0.8-1	0.732394	0.584541	0.189146	0.00926413	0.0451887	0.565583	0.0104239	0.0456747	0	1	0	0	1	1	0	1	0	1	0	0	1	0	0	1	0	1	0	0	0	0	0	0	0	1	0	1	0	1	NA
derivation	0	0.8-1	0.591549	0.527313	0.0807813	0.00926413	0.0451887	0.565583	0.0326616	0.0456747	0	1	0	0	1	1	0	1	0	1	0	0	1	0	0	1	0	0	0	1	0	0	0	0	0	1	0	1	0	1	NA
derivation	0	0.6-<0.8	0.521127	0.435789	0.0790131	0.0113481	0.00551541	0.532468	0.0270738	0.0456747	0	1	0	0	1	1	0	1	0	1	0	0	1	0	1	0	0	1	0	0	0	0	0	0	0	1	0	1	0	1	NA
derivation	0	0.8-1	0.535211	0.533831	0.190377	0.0186077	0.205021	0.623377	0.0493398	0.0456747	1	0	1	0	0	1	0	0	1	0	1	0	1	0	0	1	0	0	1	0	1	0	0	0	0	0	0	1	0	1	234.32
derivation	0	0.8-1	0.647887	0.546036	0.303733	0.00926413	0.0451887	0.565583	0.0076442	0.0456747	0	1	0	0	1	1	0	1	0	1	0	0	1	0	0	1	0	1	0	0	0	0	0	0	0	1	0	1	0	1	NA
derivation	0	0.6-<0.8	0.577465	0.397114	0.0790131	0.00926413	0.0451887	0.565583	0.0159833	0.0456747	0	1	0	0	1	1	0	1	0	1	0	0	1	0	1	0	0	1	0	0	0	0	0	0	0	1	0	1	0	1	NA
derivation	0	0.8-1	0.507042	0.502908	0.142558	0.00926413	0.0451887	0.565583	0.00347464	0.0456747	1	0	0	0	1	1	0	1	0	1	0	0	1	0	0	1	0	1	0	0	0	0	0	0	0	1	0	1	0	1	NA
derivation	0	0.8-1	0.704225	0.574408	0.133948	0.00926413	0.0451887	0.565583	0.0159833	0.0456747	0	1	0	0	1	1	0	1	0	1	0	0	1	0	0	0	1	1	0	0	0	0	0	0	0	1	0	1	0	1	NA
derivation	0	0.8-1	0.450704	0.423589	0.0798946	0.00926413	0.0451887	0.565583	0.0493398	0.0456747	1	0	1	0	0	1	0	1	0	1	0	0	1	0	1	0	0	1	0	0	1	0	0	0	0	0	0	1	0	1	222.114
derivation	0	0.8-1	0.323944	0.41996	0.133948	0.0305967	0.20388	0.519481	0.0159833	0.0456747	0	1	0	1	0	1	0	1	0	0	1	0	1	0	0	1	0	1	0	0	0	0	0	0	1	0	0	1	0	1	732.817
derivation	1	0.8-1	0.394366	0.501591	0.343026	0.0370718	0.1531	0.584416	0.0159833	0.0456747	0	1	0	1	0	1	0	0	1	0	1	0	1	0	0	1	0	1	0	0	0	0	0	0	1	0	0	1	0	1	733.901
derivation	0	0.8-1	0.338028	0.378129	0.136066	0.0219558	0.280525	0.565583	0.0326616	0.0456747	0	1	0	1	0	1	0	1	0	1	0	0	1	0	0	1	0	0	1	0	1	0	0	0	0	0	0	1	0	1	224.648
derivation	0	0.8-1	0.295775	0.369488	0.109375	0.014011	0.033663	0.577922	0	0.0456747	1	0	0	0	1	1	0	1	0	1	0	0	1	0	1	0	0	1	0	0	0	0	0	0	0	1	0	1	0	1	NA
derivation	0	0.8-1	0.169014	0.407045	0.133948	0.0105635	0.0629517	0.565583	0.0993746	0.0456747	1	0	0	0	1	1	0	1	0	1	0	0	0	1	0	0	1	0	0	1	0	0	0	0	0	1	1	0	1	0	NA
derivation	0	0.6-<0.8	0.267606	0.280645	0.0790131	0.00926413	0.0451887	0.565583	0.0826963	0.0456747	1	0	0	0	1	1	0	1	0	1	0	0	1	0	0	1	0	1	0	0	0	0	0	0	0	1	0	1	0	1	NA
derivation	0	0.8-1	0.56338	0.505138	0.367067	0.00717127	0.0840624	0.571429	0.0159833	0.0456747	0	1	1	0	0	1	0	0	1	1	0	0	0	1	1	0	0	1	0	0	1	0	0	0	0	0	1	0	1	0	228.116
derivation	0	0.6-<0.8	0.704225	0.474399	0.184278	0.00926413	0.0451887	0.565583	0.0159833	0.0456747	0	1	0	0	1	1	0	1	0	1	0	0	1	0	0	0	1	1	0	0	0	0	0	0	0	1	0	1	0	1	NA
derivation	0	0.8-1	0.478873	0.575973	0.136066	0.0099779	0.0110308	0.311688	0.0159833	0.0456747	0	1	0	0	1	1	0	1	0	1	0	0	0	1	0	0	1	1	0	0	0	0	0	0	0	1	1	0	1	0	NA
derivation	0	0.8-1	0.43662	0.381823	0.187921	0.00807735	0.11202	0.558442	0.0826963	0.0220686	0	1	1	0	0	1	0	1	0	1	0	0	1	0	0	1	0	1	0	0	1	0	0	0	0	0	0	1	0	1	226.166
derivation	0	0.8-1	0.661972	0.488592	0.156016	0.0114033	0.00646634	0.402597	0.00208478	0.0456747	0	1	1	0	0	1	0	0	1	0	1	0	1	0	0	1	0	1	0	0	1	0	0	0	0	0	0	1	0	1	240.539
derivation	0	0.8-1	0.309859	0.488592	0.156016	0.00926413	0.0451887	0.565583	0.0159833	0.0456747	0	1	0	0	1	1	0	1	0	1	0	0	1	0	1	0	0	0	0	1	0	0	0	0	0	1	0	1	0	1	NA
derivation	0	0.8-1	0.450704	0.408368	0.143659	0.00926413	0.0451887	0.565583	0.0159833	0.0456747	0	1	0	0	1	1	0	1	0	1	0	0	1	0	0	1	0	1	0	0	0	0	0	0	0	1	0	1	0	1	NA
derivation	0	0.8-1	0.661972	0.522219	0.145879	0.0105746	0.0228224	0.545455	0.0159833	0.0456747	0	1	1	0	0	1	0	0	1	1	0	0	1	0	0	1	0	1	0	0	1	0	0	0	0	0	0	1	0	1	229.633
derivation	0	0.8-1	0.450704	0.459356	0.121714	0.00101657	0.0146444	0.645455	0.00625434	0.0456747	0	1	0	0	1	1	0	1	0	1	0	0	1	0	1	0	0	1	0	0	0	0	0	0	0	1	0	1	0	1	NA
derivation	0	0.8-1	0.619718	0.488592	0.156016	0.00926413	0.0451887	0.565583	0.0159833	0.0456747	0	1	0	0	1	1	0	1	0	1	0	0	1	0	0	1	0	1	0	0	0	0	0	0	0	1	0	1	0	1	NA
derivation	0	0.8-1	0.492958	0.498026	0.187921	0.00926413	0.0451887	0.565583	0.0159833	0.0456747	1	0	0	0	1	1	0	1	0	1	0	0	1	0	0	1	0	1	0	0	0	0	0	0	0	1	0	1	0	1	NA
derivation	0	0.8-1	0.43662	0.436484	0.0798946	0.00926413	0.0451887	0.565583	0.0159833	0.0456747	1	0	0	0	1	1	0	1	0	1	0	0	1	0	1	0	0	1	0	0	0	0	0	0	0	1	0	1	0	1	NA
derivation	0	0.8-1	0.521127	0.607786	0.132898	0.00926413	0.0451887	0.565583	0.0159833	0.0456747	1	0	1	0	0	1	0	1	0	1	0	0	1	0	0	0	1	0	0	1	1	0	0	0	0	0	0	1	0	1	NA
derivation	0	0.8-1	0.732394	0.561572	0.186702	0.00926413	0.0451887	0.565583	0.0159833	0.0456747	1	0	0	0	1	1	0	1	0	1	0	0	1	0	0	0	1	1	0	0	0	0	0	0	0	1	0	1	0	1	NA
derivation	0	0.8-1	0.492958	0.485637	0.142558	0.00926413	0.0451887	0.565583	0	0.0456747	0	1	0	0	1	1	0	1	0	1	0	0	1	0	1	0	0	1	0	0	0	0	0	0	0	1	0	1	0	1	NA
derivation	0	0.6-<0.8	0.591549	0.517229	0.0790131	0.00926413	0.0451887	0.565583	0.00486449	0.0456747	1	0	0	0	1	1	0	1	0	1	0	0	1	0	0	1	0	1	0	0	0	0	0	0	0	1	0	1	0	1	NA
derivation	0	0.8-1	0.549296	0.488592	0.169641	0.00926413	0.0451887	0.565583	0.00277971	0.0456747	0	1	0	0	1	1	0	1	0	1	0	0	1	0	0	1	0	1	0	0	0	0	0	0	0	1	0	1	0	1	NA
derivation	0	0.8-1	0.619718	0.455055	0.0816734	0.00926413	0.0451887	0.565583	0.0326616	0.0456747	0	1	0	0	1	1	0	1	0	1	0	0	1	0	0	1	0	1	0	0	0	0	0	0	0	1	0	1	0	1	NA
derivation	0	0.8-1	0.366197	0.369873	0.11741	0.000895028	0.118866	0.679221	0.0826963	0.0456747	0	1	0	0	1	1	0	1	0	1	0	0	1	0	0	0	1	1	0	0	0	0	0	0	0	1	0	1	0	1	NA
derivation	0	0.8-1	0.253521	0.351595	0.0816734	0.00926413	0.0451887	0.565583	0.0493398	0.0456747	1	0	0	0	1	1	0	1	0	1	0	0	1	0	1	0	0	1	0	0	0	0	0	0	0	1	0	1	0	1	NA
derivation	0	0.6-<0.8	0.394366	0.500106	0.184278	0.0109282	0.177634	0.480519	0.0159833	0.0456747	0	1	1	0	0	1	0	0	1	0	1	0	0	1	0	0	1	1	0	0	1	0	0	0	0	0	1	0	1	0	236.421
derivation	0	0.8-1	0.366197	0.442149	0.16151	0.0105083	0.166413	0.545455	0.0660181	0.0456747	1	0	0	0	1	1	0	0	1	0	1	0	0	1	0	0	1	1	0	0	0	0	0	0	0	1	1	0	1	0	NA
derivation	0	0.8-1	0.309859	0.381191	0.107421	0.0128398	0.0154051	0.545455	0.000694927	0.0456747	0	1	1	0	0	1	0	0	1	0	1	0	0	1	0	0	1	1	0	0	1	0	0	0	0	0	1	0	1	0	235.121
derivation	0	0.8-1	0.323944	0.408343	0.189146	0.00103867	0.200076	0.649351	0.00208478	0.0456747	0	1	1	0	0	1	0	0	1	0	1	0	0	1	0	0	1	1	0	0	1	0	0	0	0	0	1	0	1	0	235.338
derivation	0	0.8-1	0.366197	0.317622	0.199171	0.000895028	0.0486877	0.565583	0.116053	0.0456747	0	1	0	0	1	1	0	0	1	1	0	0	1	0	0	0	1	1	0	0	0	0	0	0	0	1	0	1	0	1	NA
derivation	0	0.8-1	0.338028	0.504459	0.178298	0.00926413	0.0451887	0.565583	0.0660181	0.0456747	1	0	0	0	1	1	0	1	0	1	0	0	1	0	1	0	0	1	0	0	0	0	0	0	0	1	0	1	0	1	NA
derivation	0	0.8-1	0.394366	0.511539	0.142558	0.000707182	0.0169266	0.580519	0.0173732	0.0456747	0	1	1	0	0	1	0	1	0	1	0	0	1	0	1	0	0	1	0	0	1	0	0	0	0	0	0	1	0	1	225.515
derivation	0	0.8-1	0.239437	0.286559	0.0889983	0.00926413	0.0451887	0.565583	0.0326616	0.0456747	0	1	1	0	0	1	0	1	0	0	1	0	1	0	0	1	0	1	0	0	1	0	0	0	0	0	0	1	0	1	234.037
derivation	0	0.8-1	0.464789	0.462062	0.139286	0.00926413	0.0451887	0.565583	0.00555942	0.0456747	0	1	0	0	1	1	0	1	0	1	0	1	0	0	0	1	0	1	0	0	0	0	0	0	0	1	0	1	0	1	NA
derivation	0	0.8-1	0.478873	0.588036	0.135005	0.00926413	0.0451887	0.565583	0.0076442	0.0456747	1	0	0	0	1	1	0	1	0	1	0	0	1	0	1	0	0	1	0	0	0	0	0	0	0	1	0	1	0	1	NA
derivation	0	0.8-1	0.380282	0.48861	0.11335	0.00507182	0.131609	0.623377	0.0326616	0.0456747	1	0	1	0	0	1	0	0	1	1	0	0	1	0	0	1	0	1	0	0	1	0	0	0	0	0	0	1	0	1	221.031
derivation	0	0.6-<0.8	0.450704	0.465095	0.130811	0.00926413	0.0451887	0.565583	0.0326616	0.0456747	1	0	0	0	1	1	0	1	0	1	0	0	1	0	1	0	0	1	0	0	0	0	0	0	0	1	0	1	0	1	NA
derivation	0	0.8-1	0.450704	0.488592	0.156016	0.00926413	0.0451887	0.565583	0.0159833	0.0456747	1	0	0	0	1	1	0	1	0	1	0	0	1	0	0	1	0	1	0	0	0	0	0	0	0	1	0	1	0	1	NA
derivation	0	0.8-1	0.422535	0.488592	0.156016	0.00926413	0.0451887	0.565583	0.00972898	0.0456747	1	0	0	0	1	1	0	1	0	1	0	0	1	0	0	1	0	1	0	0	0	0	0	0	0	1	0	1	0	1	NA
derivation	0	0.8-1	0.366197	0.30833	0.108396	0.00926413	0.0451887	0.565583	0.0159833	0.0456747	1	0	0	0	1	1	0	1	0	1	0	0	1	0	1	0	0	1	0	0	0	0	0	0	0	1	0	1	0	1	NA
derivation	0	0.6-<0.8	0.338028	0.314627	0.130811	0.00926413	0.0451887	0.565583	0.00138985	0.0456747	1	0	0	0	1	1	0	1	0	1	0	0	1	0	0	1	0	0	1	0	0	0	0	0	0	1	0	1	0	1	NA
derivation	0	0.6-<0.8	0.521127	0.504387	0.184278	0.00926413	0.0451887	0.565583	0.00694927	0.0456747	0	1	0	0	1	1	0	1	0	1	0	0	1	0	0	1	0	1	0	0	0	0	0	0	0	1	0	1	0	1	NA
derivation	0	0.6-<0.8	0.521127	0.529281	0.130811	0.00926413	0.0451887	0.565583	0.0493398	0.0456747	1	0	0	0	1	1	0	1	0	1	0	0	1	0	0	1	0	1	0	0	0	0	0	0	0	1	0	1	0	1	NA
derivation	0	0.6-<0.8	0.647887	0.495823	0.236355	0.00878453	0.000760746	0.636364	0.116053	0.0456747	0	1	0	0	1	1	0	1	0	1	0	0	1	0	0	1	0	1	0	0	0	0	0	0	0	1	0	1	0	1	NA
derivation	0	0.8-1	0.267606	0.312193	0.115369	0.0158895	0.0180677	0.563636	0.0159833	0.0456747	1	0	0	1	0	1	0	0	1	0	1	1	0	0	0	0	1	0	1	0	1	0	0	0	0	0	1	0	1	0	230.203
derivation	0	0.8-1	0.492958	0.469004	0.197896	0.0101547	0.0157855	0.558442	0.000694927	0.0136825	0	1	1	0	0	1	0	0	1	1	0	1	0	0	0	1	0	1	0	0	1	0	0	0	0	0	0	1	0	1	227.032
derivation	0	0.6-<0.8	0.478873	0.482971	0.236355	0.000508287	0.0705591	0.623377	0	0.0456747	0	1	1	0	0	1	0	0	1	0	1	0	0	1	0	0	1	1	0	0	1	0	0	0	0	0	1	0	1	0	237.721
derivation	0	0.8-1	0.492958	0.489956	0.142558	0.000596685	0.059148	0.480519	0.00347464	0.0167721	1	0	1	0	0	1	0	0	1	0	1	0	1	0	0	1	0	1	0	0	1	0	0	0	0	0	0	1	0	1	233.67
derivation	0	0.8-1	0.43662	0.420623	0.135005	3.31492e-05	0.145683	0.649351	0	0.0456747	1	0	1	0	0	1	0	0	1	0	1	0	0	1	0	0	1	1	0	0	1	0	0	0	0	0	1	0	1	0	232.803
derivation	0	0.8-1	0.633803	0.495608	0.0899361	0.00196685	0.00399391	0.565583	0.00138985	0.0456747	1	0	1	0	0	1	0	0	1	0	1	1	0	0	0	1	0	1	0	0	1	0	0	0	0	0	0	1	0	1	235.838
derivation	0	0.6-<0.8	0.380282	0.387845	0.130811	0.00926413	0.0451887	0.565583	0.000694927	0.0456747	0	1	0	0	1	1	0	1	0	1	0	0	1	0	1	0	0	0	1	0	0	0	0	0	0	1	0	1	0	1	NA
derivation	0	0.8-1	0.422535	0.4936	0.248908	0.00926413	0.0451887	0.565583	0.0270738	0.0456747	0	1	0	0	1	1	0	1	0	1	0	0	1	0	1	0	0	1	0	0	0	0	0	0	0	1	0	1	0	1	NA
derivation	0	0.8-1	0.352113	0.488592	0.156016	0.00926413	0.0451887	0.565583	0.00208478	0.0456747	1	0	0	0	1	1	0	1	0	1	0	0	1	0	0	1	0	1	0	0	0	0	0	0	0	1	0	1	0	1	NA
derivation	0	0.6-<0.8	0.577465	0.516456	0.183073	0.00926413	0.0451887	0.565583	0.0159833	0.0456747	1	0	1	0	0	1	0	1	0	1	0	0	1	0	0	1	0	1	0	0	1	0	0	0	0	0	0	1	0	1	224.065
derivation	1	0.8-1	0.295775	0.384287	0.085295	0.00926413	0.0451887	0.565583	0.0159833	0.0456747	1	0	0	1	0	1	0	1	0	0	1	1	0	0	1	0	0	1	0	0	1	0	0	0	0	0	0	1	0	1	230.636
derivation	0	0.8-1	0.380282	0.433541	0.135005	0.00926413	0.0451887	0.565583	0.0159833	0.0456747	1	0	1	0	0	1	0	1	0	1	0	0	0	1	0	0	1	1	0	0	1	0	0	0	0	0	1	0	1	0	221.031
derivation	0	0.8-1	0.366197	0.466544	0.0798946	0.0100442	0.0317611	0.623377	0.43294	0.0456747	1	0	1	0	0	1	0	1	0	1	0	1	0	0	1	0	0	1	0	0	0	0	1	0	0	0	1	0	1	0	469.554
derivation	0	0.8-1	0.253521	0.32132	0.135005	0.0793812	0.333967	0.675325	0.116053	0.0456747	0	1	0	0	1	1	0	1	0	1	0	0	0	1	0	0	1	1	0	0	0	0	0	0	0	1	1	0	1	0	NA
derivation	0	0.8-1	0.535211	0.47567	0.140371	0.000243094	0.00912895	0.596104	0.0660181	0.0456747	1	0	1	0	0	1	0	0	1	1	0	0	1	0	0	1	0	1	0	0	1	0	0	0	0	0	0	1	0	1	223.415
derivation	0	0.8-1	0.309859	0.464678	0.143659	0.00926413	0.0451887	0.565583	0.00208478	0.0456747	0	1	0	0	1	1	0	1	0	1	0	0	1	0	0	1	0	1	0	0	0	0	0	0	0	1	0	1	0	1	NA
derivation	0	0.6-<0.8	0.394366	0.465825	0.158112	0.00926413	0.0451887	0.565583	0.00277971	0.0456747	0	1	1	0	0	1	0	1	0	1	0	0	0	1	0	0	1	0	1	0	1	0	0	0	0	0	1	0	1	0	225.515
derivation	0	0.8-1	0.422535	0.423804	0.106658	0.00926413	0.0451887	0.565583	0.0243224	0.0456747	0	1	0	0	1	1	0	1	0	1	0	0	1	0	1	0	0	1	0	0	0	0	0	0	0	1	0	1	0	1	NA
derivation	0	0.8-1	0.338028	0.40221	0.140371	0.0110166	0.0220616	0.597403	0.0493398	0.0456747	1	0	0	0	1	1	0	1	0	1	0	0	1	0	0	1	0	1	0	0	0	0	0	0	0	1	0	1	0	1	NA
derivation	0	0.8-1	0.549296	0.489956	0.156112	0.00146961	0.0271967	0.528571	0.0159833	0.0456747	0	1	1	0	0	1	0	0	1	1	0	0	0	1	0	1	0	1	0	0	1	0	0	0	0	0	1	0	1	0	227.899
derivation	0	0.8-1	0.633803	0.518074	0.139286	0.00926413	0.0451887	0.565583	0.0159833	0.0456747	0	1	0	0	1	1	0	1	0	1	0	0	1	0	1	0	0	1	0	0	0	0	0	0	0	1	0	1	0	1	NA
derivation	0	0.8-1	0.492958	0.377404	0.115369	0.00926413	0.0451887	0.565583	0.0159833	0.0456747	0	1	0	0	1	1	0	1	0	1	0	0	1	0	0	1	0	1	0	0	0	0	0	0	0	1	0	1	0	1	NA
derivation	0	0.8-1	0.478873	0.455055	0.187921	0.00926413	0.0451887	0.565583	0.0493398	0.0456747	1	0	0	0	1	1	0	1	0	1	0	0	1	0	0	1	0	1	0	0	0	0	0	0	0	1	0	1	0	1	NA
derivation	0	0.8-1	0.605634	0.510578	0.148121	0.00926413	0.0451887	0.565583	0.0326616	0.0456747	1	0	0	0	1	1	0	1	0	1	0	0	1	0	0	1	0	1	0	0	0	0	0	0	0	1	0	1	0	1	NA
derivation	0	0.8-1	0.619718	0.58103	0.137134	0.0208619	0.134842	0.590909	0.0326616	0.0456747	0	1	1	0	0	1	0	0	1	1	0	0	0	1	1	0	0	1	0	0	0	1	0	0	0	0	1	0	1	0	353.353
derivation	0	0.8-1	0.647887	0.490622	0.143659	0.00926413	0.0451887	0.565583	0.00208478	0.0456747	0	1	0	0	1	1	0	1	0	1	0	0	1	0	1	0	0	1	0	0	0	0	0	0	0	1	0	1	0	1	NA
derivation	0	0.6-<0.8	0.422535	0.487256	0.184278	0.00926413	0.0451887	0.565583	0.0493398	0.0456747	0	1	0	0	1	1	0	1	0	1	0	0	1	0	0	1	0	1	0	0	0	0	0	0	0	1	0	1	0	1	NA
derivation	0	0.8-1	0.464789	0.377507	0.108396	0.0351823	0.0593382	0.545455	0.00138985	0.0456747	1	0	1	0	0	1	0	1	0	0	1	0	0	1	0	1	0	1	0	0	1	0	0	0	0	0	1	0	1	0	233.237
derivation	0	0.8-1	0.521127	0.643404	0.194108	0.0139558	0.143591	0.597403	0.0326616	0.0456747	1	0	1	0	0	1	0	0	1	1	0	0	1	0	0	1	0	1	0	0	0	0	1	0	0	0	0	1	0	1	471.938
derivation	0	0.8-1	0.43662	0.4936	0.141462	0.00926413	0.0451887	0.565583	0.0270738	0.0456747	1	0	0	0	1	1	0	1	0	1	0	0	1	0	0	1	0	1	0	0	0	0	0	0	0	1	0	1	0	1	NA
derivation	0	0.8-1	0.464789	0.368874	0.135005	0.00926413	0.0451887	0.565583	0.0132036	0.0456747	0	1	0	0	1	1	0	1	0	1	0	0	1	0	0	1	0	1	0	0	0	0	0	0	0	1	0	1	0	1	NA
derivation	0	0.8-1	0.43662	0.519484	0.135005	0.00926413	0.0451887	0.565583	0.00277971	0.0456747	0	1	0	0	1	1	0	1	0	1	0	0	1	0	0	1	0	1	0	0	0	0	0	0	0	1	0	1	0	1	NA
derivation	0	0.8-1	0.28169	0.604783	0.140371	0.00926413	0.0451887	0.565583	0.0159833	0.0456747	1	0	0	0	1	1	0	1	0	1	0	0	1	0	0	1	0	1	0	0	0	0	0	0	0	1	0	1	0	1	NA
derivation	0	0.8-1	0.464789	0.566846	0.407808	0.00926413	0.0451887	0.565583	0.0104239	0.0456747	1	0	1	0	0	1	0	1	0	0	1	0	1	0	1	0	0	1	0	0	1	0	0	0	0	0	0	1	0	1	233.237
derivation	0	0.8-1	0.380282	0.393355	0.120508	0.000596685	0.0186383	0.57013	0.132731	0.0456747	1	0	0	0	1	1	0	1	0	1	0	0	1	0	1	0	0	1	0	0	0	0	0	0	0	1	0	1	0	1	NA
derivation	0	0.6-<0.8	0.43662	0.361381	0.129774	0.00926413	0.0451887	0.565583	0.0270738	0.0456747	0	1	0	0	1	1	0	1	0	1	0	0	1	0	0	1	0	1	0	0	0	0	0	0	0	1	0	1	0	1	NA
derivation	0	0.6-<0.8	0.450704	0.508669	0.288127	0.00943646	0.00475466	0.480519	0.116053	0.0456747	1	0	0	0	1	1	0	1	0	1	0	0	1	0	1	0	0	1	0	0	0	0	0	0	0	1	0	1	0	1	NA
derivation	0	0.6-<0.8	0.408451	0.482227	0.234986	0.00926413	0.0451887	0.565583	0.0326616	0.0456747	1	0	0	0	1	1	0	1	0	1	0	0	1	0	0	1	0	1	0	0	0	0	0	0	0	1	0	1	0	1	NA
derivation	0	0.8-1	0.309859	0.407045	0.133948	0.00926413	0.0451887	0.565583	0.0159833	0.0456747	0	1	0	0	1	1	0	1	0	1	0	0	1	0	0	0	1	0	0	1	0	0	0	0	0	1	0	1	0	1	NA
derivation	0	0.8-1	0.56338	0.618787	0.136066	0.0230497	0.222898	0.636364	0.0159833	0.0456747	0	1	1	0	0	1	0	0	1	0	1	0	0	1	0	0	1	1	0	0	1	0	0	0	0	0	1	0	1	0	239.022
derivation	0	0.8-1	0.422535	0.368874	0.135005	0.016884	0.0140738	0.649351	0.116053	0.0456747	0	1	1	0	0	1	0	0	1	0	1	0	0	1	0	0	1	1	0	0	1	0	0	0	0	0	1	0	1	0	236.855
derivation	0	0.6-<0.8	0.690141	0.495068	0.130811	0.0132486	0.0711297	0.623377	0.0326616	0.0456747	0	1	0	0	1	1	0	1	0	1	0	0	1	0	0	1	0	1	0	0	0	0	0	0	0	1	0	1	0	1	NA
derivation	0	0.8-1	0.619718	0.527313	0.133948	0.0147182	0.160707	0.61039	0.0326616	0.0644402	0	1	1	0	0	1	0	0	1	1	0	0	1	0	0	1	0	0	1	0	0	0	1	0	0	0	0	1	0	1	477.723
derivation	0	0.8-1	0.267606	0.399692	0.0889983	0.00885083	0.00798783	0.565583	0.00277971	0.0456747	0	1	0	0	1	1	0	1	0	1	0	0	1	0	0	1	0	1	0	0	0	0	0	0	0	1	0	1	0	1	NA
derivation	0	0.8-1	0.225352	0.432868	0.133948	0.00926413	0.0451887	0.565583	0.0326616	0.0456747	0	1	0	0	1	1	0	1	0	1	0	0	1	0	0	1	0	1	0	0	0	0	0	0	0	1	0	1	0	1	NA
derivation	0	0.6-<0.8	0.338028	0.33188	0.078137	0.00926413	0.0451887	0.565583	0.0660181	0.0456747	0	1	0	0	1	1	0	1	0	1	0	0	1	0	0	1	0	1	0	0	0	0	0	0	0	1	0	1	0	1	NA
derivation	0	0.8-1	0.225352	0.464346	0.162654	0.00926413	0.0451887	0.565583	0.000694927	0.0456747	0	1	0	0	1	1	0	1	0	1	0	0	1	0	1	0	0	1	0	0	0	0	0	0	0	1	0	1	0	1	NA
derivation	0	0.8-1	0.43662	0.484297	0.140371	0.0103757	0.0178775	0.565583	0.0076442	0.0456747	1	0	0	0	1	1	0	1	0	1	0	0	1	0	0	1	0	1	0	0	0	0	0	0	0	1	0	1	0	1	NA
derivation	0	0.8-1	0.422535	0.523084	0.247488	0.00926413	0.0451887	0.565583	0.0159833	0.0456747	1	0	0	0	1	1	0	1	0	1	0	0	1	0	0	1	0	1	0	0	0	0	0	0	0	1	0	1	0	1	NA
derivation	0	0.8-1	0.380282	0.462892	0.148121	0.00926413	0.0451887	0.565583	0.0159833	0.0456747	1	0	0	0	1	1	0	1	0	1	0	0	1	0	1	0	0	1	0	0	0	0	0	0	0	1	0	1	0	1	NA
derivation	0	0.6-<0.8	0.394366	0.440082	0.0790131	0.00926413	0.0451887	0.565583	0.0326616	0.0456747	0	1	0	0	1	1	0	1	0	1	0	1	0	0	0	1	0	1	0	0	0	0	0	0	0	1	0	1	0	1	NA
derivation	0	0.8-1	0.591549	0.474322	0.191615	0.000850829	0.00779764	0.577922	0.0660181	0.0456747	0	1	1	0	0	1	0	0	1	0	1	0	1	0	1	0	0	1	0	0	1	0	0	0	0	0	0	1	0	1	239.455
derivation	0	0.8-1	0.507042	0.491548	0.164959	0.00196685	0.0127425	0.605195	0	0.0456747	0	1	1	0	0	1	0	1	0	1	0	0	1	0	0	0	1	1	0	0	0	1	0	0	0	0	0	1	0	1	351.619
derivation	0	0.6-<0.8	0.633803	0.562626	0.207786	0.00926413	0.0451887	0.565583	0.0326616	0.0456747	0	1	0	0	1	1	0	1	0	1	0	0	1	0	0	1	0	1	0	0	0	0	0	0	0	1	0	1	0	1	NA
derivation	0	0.6-<0.8	0.309859	0.488592	0.156016	0.00926413	0.0451887	0.565583	0.00277971	0.0456747	0	1	0	0	1	1	0	1	0	1	0	0	1	0	0	1	0	1	0	0	0	0	0	0	0	1	0	1	0	1	NA
derivation	0	0.8-1	0.507042	0.491548	0.138207	0.00926413	0.0451887	0.565583	0.00903405	0.0456747	0	1	0	0	1	1	0	1	0	1	0	0	1	0	0	1	0	1	0	0	0	0	0	0	0	1	0	1	0	1	NA
derivation	0	0.8-1	0.661972	0.587705	0.146997	0.0123425	0.0190186	0.597403	0.0111188	0.0456747	0	1	1	0	0	1	0	1	0	0	1	0	1	0	0	1	0	1	0	0	1	0	0	0	0	0	0	1	0	1	240.539
derivation	0	0.8-1	0.521127	0.579072	0.146997	0.00926413	0.0451887	0.565583	0.00277971	0.0456747	1	0	0	0	1	1	0	1	0	1	0	0	1	0	1	0	0	1	0	0	0	0	0	0	0	1	0	1	0	1	NA
derivation	0	0.8-1	0.71831	0.62221	0.146997	0.0271492	0.209015	0.61039	0.0159833	0.0456747	1	0	1	0	0	1	0	0	1	0	1	0	1	0	1	0	0	1	0	0	1	0	0	0	0	0	0	1	0	1	237.138
derivation	0	0.8-1	0.211268	0.418857	0.20174	0.00234254	0	0.581818	0.0159833	0.0456747	0	1	1	0	0	1	0	0	1	1	0	0	1	0	0	1	0	1	0	0	1	0	0	0	0	0	0	1	0	1	222.698
derivation	0	0.8-1	0.661972	0.669591	0.16072	0.0156022	0.0901483	0.565583	0.0270738	0.0456747	1	0	0	0	1	1	0	1	0	1	0	0	1	0	0	1	0	1	0	0	0	0	0	0	0	1	0	1	0	1	NA
derivation	0	0.8-1	0.28169	0.290994	0.108396	0.00722652	0.126284	0.565583	0.0826963	0.0456747	0	1	1	0	0	1	0	0	1	1	0	0	0	1	0	0	1	1	0	0	1	0	0	0	0	0	1	0	1	0	223.782
derivation	0	0.8-1	0.732394	0.574408	0.186702	0.00926413	0.0451887	0.565583	0.0159833	0.0456747	1	0	0	0	1	1	0	1	0	1	0	0	1	0	0	1	0	0	0	1	0	0	0	0	0	1	0	1	0	1	NA
derivation	0	0.8-1	0.591549	0.491548	0.0572858	0.00926413	0.0451887	0.565583	0.0326616	0.0456747	1	0	0	0	1	1	0	1	0	1	0	0	1	0	1	0	0	1	0	0	0	0	0	0	0	1	0	1	0	1	NA
derivation	0	0.6-<0.8	0.492958	0.33188	0.130811	0.00926413	0.0451887	0.565583	0.0159833	0.0456747	0	1	0	0	1	1	0	1	0	1	0	0	1	0	0	1	0	1	0	0	0	0	0	0	0	1	0	1	0	1	NA
derivation	0	0.8-1	0.605634	0.467231	0.120508	0.00926413	0.0451887	0.565583	0.0326616	0.0456747	1	0	0	0	1	1	0	1	0	1	0	0	0	1	0	0	1	0	0	1	0	0	0	0	0	1	1	0	1	0	NA
derivation	0	0.8-1	0.253521	0.427544	0.0918257	0.016011	0.0477368	0.61039	0.0326616	0.0456747	0	1	1	0	0	1	0	0	1	1	0	0	1	0	0	1	0	1	0	0	1	0	0	0	0	0	0	1	0	1	223.348
derivation	0	0.6-<0.8	0.422535	0.562626	0.129774	0.0163867	0.0762647	0.662338	0.00694927	0.0456747	0	1	0	1	0	0	1	0	1	1	0	0	0	1	0	0	1	1	0	0	1	0	0	0	0	0	1	0	1	0	225.949
derivation	0	0.8-1	0.464789	0.523084	0.11335	0.00926413	0.0451887	0.565583	0.00416956	0.0456747	1	0	0	0	1	1	0	1	0	1	0	0	1	0	0	1	0	1	0	0	0	0	0	0	0	1	0	1	0	1	NA
derivation	0	0.8-1	0.704225	0.488592	0.194108	0.00926413	0.0451887	0.565583	0.0326616	0.0456747	0	1	0	0	1	1	0	1	0	1	0	0	1	0	1	0	0	1	0	0	0	0	0	0	0	1	0	1	0	1	NA
derivation	0	0.6-<0.8	0.211268	0.405035	0.130811	0.00523757	0.0070369	0.519481	0.132731	0.0456747	1	0	1	0	0	1	0	0	1	0	1	0	0	1	0	0	1	1	0	0	1	0	0	0	0	0	1	0	1	0	229.336
derivation	0	0.8-1	0.464789	0.453587	0.256117	0.0178674	0.0182579	0.662338	0.0826963	0.0456747	0	1	1	0	0	1	0	0	1	1	0	0	1	0	1	0	0	1	0	0	1	0	0	0	0	0	0	1	0	1	226.599
derivation	0	0.8-1	0.267606	0.470014	0.138207	0.00926413	0.0451887	0.565583	0.00347464	0.0456747	0	1	0	0	1	1	0	1	0	1	0	0	1	0	0	1	0	1	0	0	0	0	0	0	0	1	0	1	0	1	NA
derivation	0	0.8-1	0.661972	0.533095	0.162654	0.00926413	0.0451887	0.565583	0.0159833	0.0456747	0	1	0	0	1	1	0	1	0	1	0	0	1	0	1	0	0	1	0	0	0	0	0	0	0	1	0	1	0	1	NA
derivation	0	0.6-<0.8	0.619718	0.515672	0.285065	0.0101105	0.185622	0.597403	0.0660181	0.0456747	0	1	0	0	1	1	0	1	0	1	0	0	1	0	0	1	0	1	0	0	0	0	0	0	0	1	0	1	0	1	NA
derivation	0	0.8-1	0.549296	0.533831	0.163803	0.00926413	0.0451887	0.565583	0.0326616	0.0456747	0	1	0	0	1	1	0	1	0	1	0	0	1	0	0	1	0	1	0	0	0	0	0	0	0	1	0	1	0	1	NA
derivation	0	0.6-<0.8	0.549296	0.434369	0.0772662	0.00926413	0.0451887	0.565583	0.0270738	0.0456747	0	1	0	0	1	1	0	1	0	1	0	0	1	0	0	1	0	1	0	0	0	0	0	0	0	1	0	1	0	1	NA
derivation	0	0.6-<0.8	0.422535	0.379903	0.131852	0.00926413	0.0451887	0.565583	0.00625434	0.0456747	1	0	0	0	1	1	0	1	0	1	0	0	1	0	0	1	0	1	0	0	0	0	0	0	0	1	0	1	0	1	NA
derivation	0	0.8-1	0.366197	0.365772	0.137134	0.00926413	0.0451887	0.565583	0.00208478	0.0456747	0	1	0	0	1	1	0	1	0	1	0	0	1	0	0	1	0	1	0	0	0	0	0	0	0	1	0	1	0	1	NA
derivation	0	0.8-1	0.478873	0.561799	0.16072	0.00926413	0.0451887	0.565583	0.0159833	0.0456747	0	1	0	0	1	1	0	1	0	1	0	0	1	0	1	0	0	1	0	0	0	0	0	0	0	1	0	1	0	1	NA
derivation	0	0.6-<0.8	0.309859	0.528486	0.129774	0.000132597	0.155002	0.61039	0.0826963	0.017802	1	0	0	0	1	1	0	1	0	1	0	0	1	0	1	0	0	1	0	0	0	0	0	0	0	1	0	1	0	1	NA
derivation	0	0.8-1	0.211268	0.559677	0.143659	0.00926413	0.0451887	0.565583	0.132731	0.0456747	0	1	0	0	1	1	0	1	0	1	0	0	1	0	0	1	0	0	0	1	0	0	0	0	0	1	0	1	0	1	NA
derivation	0	0.8-1	0.591549	0.475842	0.186702	0.0107624	0.18391	0.558442	0.00486449	0.0382522	0	1	1	0	0	1	0	1	0	1	0	0	1	0	0	1	0	1	0	0	1	0	0	0	0	0	0	1	0	1	228.549
derivation	0	0.8-1	0.464789	0.453666	0.132898	0.00108287	0.0239635	0.545455	0.0826963	0.0456747	1	0	1	0	0	0	1	0	1	0	1	0	1	0	0	1	0	1	0	0	1	0	0	0	0	0	0	1	0	1	233.237
derivation	0	0.8-1	0.56338	0.467254	0.0807813	0.00655249	0.00266261	0.565583	0.0159833	0.0192732	1	0	0	0	1	1	0	1	0	1	0	0	1	0	0	1	0	0	0	1	0	0	0	0	0	1	0	1	0	1	NA
derivation	0	0.8-1	0.309859	0.488592	0.0405829	0.00655249	0.00266261	0.565583	0.0326616	0.0192732	1	0	0	0	1	1	0	1	0	1	0	0	1	0	0	1	0	0	0	1	0	0	0	0	0	1	0	1	0	1	NA
derivation	0	0.8-1	0.492958	0.450754	0.135005	0.00926413	0.0451887	0.565583	0.000694927	0.0456747	0	1	0	0	1	1	0	1	0	1	0	0	1	0	1	0	0	1	0	0	0	0	0	0	0	1	0	1	0	1	NA
derivation	0	0.8-1	0.380282	0.602459	0.137134	0.00926413	0.0451887	0.565583	0.0159833	0.0456747	0	1	0	0	1	1	0	1	0	1	0	0	1	0	0	1	0	1	0	0	0	0	0	0	0	1	0	1	0	1	NA
derivation	0	0.8-1	0.577465	0.510578	0.175626	4.41989e-05	0.000190186	0.584416	0.0660181	0.0456747	0	1	0	0	1	1	0	1	0	1	0	0	1	0	0	1	0	0	0	1	0	0	0	0	0	1	0	1	0	1	NA
derivation	0	0.8-1	0.535211	0.488592	0.0862134	0.00926413	0.0451887	0.565583	0.00486449	0.0456747	1	0	0	0	1	1	0	1	0	1	0	0	1	0	0	1	0	1	0	0	0	0	0	0	0	1	0	1	0	1	NA
derivation	0	0.8-1	0.549296	0.488592	0.156016	0.00926413	0.0451887	0.565583	0.00555942	0.0456747	1	0	0	0	1	1	0	1	0	1	0	0	1	0	0	1	0	1	0	0	0	0	0	0	0	1	0	1	0	1	NA
derivation	0	0.8-1	0.43662	0.553011	0.147173	0.00138122	0.0169266	0.498701	0.000694927	0.0456747	1	0	0	0	1	1	0	0	1	1	0	0	1	0	1	0	0	1	0	0	0	0	0	0	0	1	0	1	0	1	NA
derivation	0	0.8-1	0.492958	0.486958	0.158405	0.00100552	0.0235831	0.58961	0.0270738	0.0456747	0	1	1	0	0	1	0	1	0	0	1	0	1	0	0	0	1	1	0	0	1	0	0	0	0	0	0	1	0	1	237.938
derivation	0	0.8-1	0.380282	0.437169	0.133948	0.00926413	0.0451887	0.565583	0.0159833	0.0456747	1	0	0	0	1	1	0	1	0	1	0	0	1	0	0	1	0	0	0	1	0	0	0	0	0	1	0	1	0	1	NA
derivation	0	0.8-1	0.450704	0.47863	0.0708504	0.00529282	0.0203499	0.606494	0.116053	0.0456747	1	0	1	0	0	1	0	1	0	0	1	0	1	0	0	0	1	1	0	0	1	0	0	0	0	0	0	1	0	1	233.02
derivation	0	0.8-1	0.605634	0.588352	0.141462	0.00926413	0.0451887	0.565583	0.000694927	0.0456747	1	0	0	0	1	1	0	1	0	1	0	0	1	0	1	0	0	1	0	0	0	0	0	0	0	1	0	1	0	1	NA
derivation	0	0.6-<0.8	0.591549	0.502852	0.181871	0.00897238	0.03062	0.558442	0.0660181	0.0456747	0	1	0	0	1	1	0	1	0	1	0	0	1	0	1	0	0	1	0	0	0	0	0	0	0	1	0	1	0	1	NA
derivation	0	0.6-<0.8	0.507042	0.528486	0.0772662	0.00926413	0.0451887	0.565583	0.0326616	0.0456747	0	1	0	0	1	1	0	1	0	1	0	0	1	0	1	0	0	1	0	0	0	0	0	0	0	1	0	1	0	1	NA
derivation	0	0.8-1	0.647887	0.570913	0.0816734	0.00926413	0.0451887	0.565583	0.0159833	0.0456747	0	1	0	0	1	1	0	1	0	1	0	0	1	0	0	1	0	1	0	0	0	0	0	0	0	1	0	1	0	1	NA
derivation	0	0.8-1	0.239437	0.410865	0.0862134	0.000331492	0.0863446	0.487013	0.0493398	0.0456747	0	1	1	0	0	1	0	0	1	1	0	0	0	1	0	0	1	1	0	0	1	0	0	0	0	0	1	0	1	0	223.131
derivation	0	0.8-1	0.690141	0.510168	0.186702	0.00926413	0.0451887	0.565583	0.0159833	0.0456747	1	0	0	0	1	1	0	1	0	1	0	0	1	0	0	1	0	1	0	0	0	0	0	0	0	1	0	1	0	1	NA
derivation	0	0.8-1	0.478873	0.490851	0.110361	0.00926413	0.0451887	0.565583	0.0410007	0.0456747	0	1	0	0	1	1	0	1	0	1	0	0	1	0	0	1	0	1	0	0	0	0	0	0	0	1	0	1	0	1	NA
derivation	0	0.8-1	0.492958	0.426888	0.34988	0.00450829	0.0123621	0.584416	0.0660181	0.0456747	1	0	0	0	1	1	0	0	1	1	0	0	1	0	0	1	0	1	0	0	0	0	0	0	0	1	0	1	0	1	NA
derivation	0	0.6-<0.8	0.267606	0.431495	0.131852	0.0112818	0.0852035	0.558442	0.0326616	0.0456747	1	0	1	0	0	1	0	1	0	1	0	0	1	0	0	1	0	1	0	0	1	0	0	0	0	0	0	1	0	1	219.297
derivation	0	0.8-1	0.478873	0.457959	0.0798946	0.00926413	0.0451887	0.565583	0.0159833	0.0456747	0	1	0	0	1	1	0	1	0	1	0	0	0	1	0	0	1	0	0	1	0	0	0	0	0	1	1	0	1	0	NA
derivation	0	0.8-1	0.521127	0.553011	0.133948	0.00103867	0.00532522	0.565583	0.0159833	0.0342798	1	0	1	0	0	1	0	0	1	0	1	0	1	0	0	1	0	0	0	1	1	0	0	0	0	0	0	1	0	1	NA
derivation	0	0.8-1	0.521127	0.523785	0.0871368	0.0141215	0.0758844	0.558442	0.0326616	0.0456747	0	1	0	0	1	1	0	1	0	1	0	0	1	0	0	1	0	1	0	0	0	0	0	0	0	1	0	1	0	1	NA
derivation	0	0.8-1	0.549296	0.423804	0.230349	0.00926413	0.0451887	0.565583	0	0.0456747	0	1	0	0	1	1	0	1	0	1	0	0	1	0	0	1	0	1	0	0	0	0	0	0	0	1	0	1	0	1	NA
derivation	0	0.8-1	0.366197	0.468648	0.136066	0.00926413	0.0451887	0.565583	0.00208478	0.0456747	0	1	0	0	1	1	0	1	0	1	0	0	1	0	0	1	0	1	0	0	0	0	0	0	0	1	0	1	0	1	NA
derivation	0	0.8-1	0.56338	0.604783	0.167288	0.00926413	0.0451887	0.565583	0.0326616	0.0456747	1	0	0	0	1	1	0	1	0	1	0	0	1	0	1	0	0	1	0	0	0	0	0	0	0	1	0	1	0	1	NA
derivation	0	0.6-<0.8	0.478873	0.439374	0.183073	0.00926413	0.0451887	0.565583	0.0660181	0.0456747	1	0	0	0	1	1	0	1	0	1	0	0	1	0	0	1	0	1	0	0	0	0	0	0	0	1	0	1	0	1	NA
derivation	0	0.6-<0.8	0.225352	0.447225	0.103576	0.0109834	0.0566755	0.545455	0.0826963	0.0456747	1	0	0	0	1	1	0	1	0	1	0	0	1	0	0	1	0	1	0	0	0	0	0	0	0	1	0	1	0	1	NA
derivation	0	0.8-1	0.633803	0.595433	0.192858	0.0113702	0.00171168	0.584416	0.000694927	0.0456747	0	1	1	0	0	1	0	1	0	1	0	0	1	0	1	0	0	1	0	0	1	0	0	0	0	0	0	1	0	1	229.2
derivation	0	0.8-1	0.492958	0.488914	0.175626	0.0218453	0.0783568	0.662338	0.0118138	0.0456747	0	1	0	0	1	1	0	1	0	1	0	0	1	0	0	1	0	1	0	0	0	0	0	0	0	1	0	1	0	1	NA
derivation	0	0.8-1	0.380282	0.510162	0.247488	0.00102762	0.12229	0.498701	0.0493398	0.0456747	1	0	1	0	0	1	0	0	1	0	1	0	0	1	0	0	1	1	0	0	0	1	0	0	0	0	1	0	1	0	356.306
derivation	0	0.8-1	0.197183	0.394122	0.212943	0.00117127	0.0452644	0.515584	0.0159833	0.0456747	1	0	1	0	0	1	0	0	1	0	1	0	1	0	1	0	0	1	0	0	0	1	0	0	0	0	0	1	0	1	353.489
derivation	0	0.8-1	0.478873	0.570412	0.220839	0.00926413	0.0451887	0.565583	0.000694927	0.0456747	1	0	0	0	1	1	0	1	0	1	0	0	1	0	0	1	0	1	0	0	0	0	0	0	0	1	0	1	0	1	NA
derivation	0	0.8-1	0.366197	0.403387	0.0816734	0.0165304	0.00209205	0.506494	0	0.0456747	0	1	1	0	0	1	0	0	1	1	0	0	0	1	0	0	1	1	0	0	1	0	0	0	0	0	1	0	1	0	225.082
derivation	0	0.8-1	0.422535	0.465705	0.0843817	0.014663	0.00228224	0.584416	0	0.0456747	0	1	0	0	1	1	0	1	0	1	0	0	1	0	0	1	0	1	0	0	0	0	0	0	0	1	0	1	0	1	NA
derivation	0	0.8-1	0.492958	0.459707	0.128977	0.000121547	0.146063	0.549351	0.0493398	0.0456747	0	1	0	0	1	1	0	1	0	1	0	0	1	0	0	0	1	1	0	0	0	0	0	0	0	1	0	1	0	1	NA
derivation	0	0.8-1	0.549296	0.479984	0.220839	0.00914917	0.00209205	0.565583	0	0.0456747	0	1	1	0	0	1	0	0	1	1	0	0	1	0	0	1	0	1	0	0	1	0	0	0	0	0	0	1	0	1	227.899
derivation	0	0.8-1	0.521127	0.516539	0.143659	0.00926413	0.0451887	0.565583	0.0270738	0.0456747	0	1	0	0	1	1	0	1	0	1	0	0	1	0	0	1	0	1	0	0	0	0	0	0	0	1	0	1	0	1	NA
derivation	0	0.8-1	0.450704	0.520945	0.163803	0.00926413	0.0451887	0.565583	0	0.0456747	1	0	0	0	1	1	0	1	0	1	0	0	1	0	0	1	0	1	0	0	0	0	0	0	0	1	0	1	0	1	NA
derivation	0	0.8-1	0.549296	0.56967	0.156016	0.00926413	0.0451887	0.565583	0.0326616	0.0456747	0	1	0	0	1	1	0	1	0	1	0	0	1	0	0	1	0	1	0	0	0	0	0	0	0	1	0	1	0	1	NA
derivation	0	0.8-1	0.478873	0.668372	0.173548	0.00926413	0.0451887	0.565583	0.00208478	0.0456747	0	1	0	0	1	1	0	1	0	1	0	0	1	0	0	1	0	1	0	0	0	0	0	0	0	1	0	1	0	1	NA
derivation	0	0.8-1	0.647887	0.59202	0.256117	0.00926413	0.0451887	0.565583	0.0159833	0.0456747	1	0	0	0	1	1	0	1	0	1	0	0	1	0	1	0	0	1	0	0	0	0	0	0	0	1	0	1	0	1	NA
derivation	0	0.8-1	0.535211	0.487993	0.132898	0.00937017	0.0635223	0.571429	0.00347464	0.0456747	1	0	0	0	1	1	0	1	0	1	0	0	0	1	0	0	1	1	0	0	0	0	0	0	0	1	1	0	1	0	NA
derivation	0	0.8-1	0.366197	0.432868	0.107421	0.00926413	0.0451887	0.565583	0.0159833	0.0456747	0	1	0	0	1	1	0	1	0	1	0	0	1	0	0	1	0	1	0	0	0	0	0	0	0	1	0	1	0	1	NA
derivation	0	0.8-1	0.422535	0.400347	0.0834736	0.00926413	0.0451887	0.565583	0.000694927	0.0456747	0	1	0	0	1	1	0	1	0	1	0	0	1	0	0	1	0	1	0	0	0	0	0	0	0	1	0	1	0	1	NA
derivation	0	0.8-1	0.338028	0.336045	0.0843817	0.00926413	0.0451887	0.565583	0.0826963	0.0456747	0	1	0	0	1	1	0	1	0	1	0	0	1	0	0	1	0	1	0	0	0	0	0	0	0	1	0	1	0	1	NA
derivation	0	0.6-<0.8	0.253521	0.567718	0.325124	0.0268398	0.111259	0.675325	0.0270738	0.0456747	0	1	0	0	1	1	0	0	1	1	0	0	0	1	0	0	1	1	0	0	0	0	0	0	0	1	1	0	1	0	NA
derivation	0	0.6-<0.8	0.211268	0.472914	0.181871	0.00926413	0.0451887	0.565583	0.0159833	0.0456747	1	0	0	0	1	1	0	1	0	1	0	0	1	0	0	1	0	1	0	0	0	0	0	0	0	1	0	1	0	1	NA
derivation	0	0.8-1	0.577465	0.452959	0.200452	0.00926413	0.0451887	0.565583	0.0493398	0.0456747	1	0	0	0	1	1	0	1	0	1	0	0	1	0	1	0	0	1	0	0	0	0	0	0	0	1	0	1	0	1	NA
derivation	0	0.8-1	0.647887	0.434867	0.269592	0.0111934	0.178205	0.623377	0.0660181	0.0613506	1	0	1	0	0	1	0	0	1	0	1	0	1	0	0	1	0	1	0	0	1	0	0	0	0	0	0	1	0	1	236.054
derivation	0	0.8-1	0.239437	0.488592	0.156016	0.00926413	0.0451887	0.565583	0.116053	0.0456747	0	1	0	0	1	1	0	1	0	1	0	0	1	0	0	1	0	1	0	0	0	0	0	0	0	1	0	1	0	1	NA
derivation	0	0.8-1	0.422535	0.293174	0.112348	0.00926413	0.0451887	0.565583	0.0493398	0.0456747	0	1	0	0	1	1	0	1	0	1	0	0	1	0	0	1	0	1	0	0	0	0	0	0	0	1	0	1	0	1	NA
derivation	0	0.8-1	0.450704	0.488592	0.192858	0.00926413	0.0451887	0.565583	0.0159833	0.0456747	0	1	1	0	0	1	0	1	0	0	1	0	1	0	1	0	0	1	0	0	1	0	0	0	0	0	0	1	0	1	237.288
derivation	0	0.8-1	0.394366	0.41331	0.0899361	0.00926413	0.0451887	0.565583	0.0493398	0.0456747	1	0	0	0	1	1	0	1	0	1	0	0	1	0	0	1	0	0	0	1	0	0	0	0	0	1	0	1	0	1	NA
derivation	0	0.8-1	0.253521	0.466375	0.139286	0.00926413	0.0451887	0.565583	0.0493398	0.0456747	1	0	0	0	1	1	0	1	0	1	0	0	1	0	1	0	0	1	0	0	0	0	0	0	0	1	0	1	0	1	NA
derivation	0	0.6-<0.8	0.225352	0.495068	0.130811	0.00926413	0.0451887	0.565583	0.000694927	0.0456747	0	1	0	0	1	1	0	1	0	1	0	0	0	1	0	0	1	0	1	0	0	0	0	0	0	1	1	0	1	0	NA
derivation	0	0.8-1	0.464789	0.512221	0.238333	0.000132597	0	0.406494	0.0270738	0.0456747	1	0	1	0	0	1	0	0	1	1	0	0	0	1	0	0	1	1	0	0	1	0	0	0	0	0	1	0	1	0	222.331
derivation	0	0.6-<0.8	0.408451	0.583087	0.334549	0.00878453	0.0451887	0.565583	0.0270738	0.0456747	0	1	0	0	1	1	0	1	0	1	0	0	1	0	0	0	1	0	0	1	0	0	0	0	0	1	1	0	1	0	NA
derivation	0	0.8-1	0.478873	0.427529	0.139286	0.00926413	0.0451887	0.565583	0.0159833	0.0456747	0	1	0	0	1	1	0	1	0	1	0	0	1	0	1	0	0	0	0	1	0	0	0	0	0	1	0	1	0	1	NA
derivation	0	0.6-<0.8	0.267606	0.502852	0.23362	0.0159669	0.0197794	0.636364	0.0270738	0.0456747	0	1	1	0	0	1	0	0	1	1	0	0	1	0	0	0	1	1	0	0	1	0	0	0	0	0	0	1	0	1	223.565
derivation	0	0.8-1	0.605634	0.481977	0.170826	0.00153591	0.0251046	0.487013	0.0326616	0.0456747	1	0	1	0	0	1	0	0	1	1	0	0	1	0	0	1	0	1	0	0	1	0	0	0	0	0	0	1	0	1	224.498
derivation	0	0.8-1	0.521127	0.488592	0.141462	0.00926413	0.0451887	0.565583	0.0076442	0.0456747	1	0	0	0	1	1	0	1	0	1	0	0	1	0	0	1	0	1	0	0	0	0	0	0	0	1	0	1	0	1	NA
derivation	0	0.8-1	0.422535	0.414565	0.192858	0.00926413	0.0451887	0.565583	0.00416956	0.0456747	0	1	0	0	1	1	0	1	0	1	0	0	1	0	0	1	0	1	0	0	0	0	0	0	0	1	0	1	0	1	NA
derivation	0	0.8-1	0.309859	0.457924	0.146997	0.00926413	0.0451887	0.565583	0.0159833	0.0456747	1	0	0	0	1	1	0	1	0	1	0	0	1	0	0	1	0	0	0	1	0	0	0	0	0	1	0	1	0	1	NA
derivation	0	0.8-1	0.774648	0.547954	0.132898	0.00926413	0.0451887	0.565583	0.0159833	0.0456747	1	0	0	0	1	1	0	1	0	1	0	0	1	0	1	0	0	1	0	0	0	0	0	0	0	1	0	1	0	1	NA
derivation	0	0.6-<0.8	0.676056	0.46081	0.234986	0.00926413	0.0451887	0.565583	0.0326616	0.0456747	0	1	0	0	1	1	0	1	0	1	0	0	1	0	1	0	0	1	0	0	0	0	0	0	0	1	0	1	0	1	NA
derivation	0	0.6-<0.8	0.408451	0.457247	0.131852	0.0185525	0.0850133	0.571429	0.0660181	0.0456747	0	1	1	0	0	1	0	1	0	1	0	0	1	0	1	0	0	1	0	0	1	0	0	0	0	0	0	1	0	1	225.732
derivation	0	0.8-1	0.619718	0.642607	0.156016	0.00926413	0.0451887	0.565583	0.0493398	0.0456747	0	1	0	0	1	1	0	1	0	1	0	0	1	0	0	1	0	1	0	0	0	0	0	0	0	1	0	1	0	1	NA
derivation	0	0.6-<0.8	0.323944	0.433642	0.180673	0.00926413	0.0451887	0.565583	0.0493398	0.0456747	1	0	0	0	1	1	0	1	0	1	0	0	1	0	0	0	1	1	0	0	0	0	0	0	0	1	0	1	0	1	NA
derivation	0	0.8-1	0.605634	0.55678	0.139286	0.0193702	0.036706	0.571429	0.00277971	0.0456747	0	1	1	0	0	1	0	0	1	1	0	0	1	0	0	1	0	1	0	0	1	0	0	0	0	0	0	1	0	1	228.766
derivation	0	0.6-<0.8	0.309859	0.379903	0.184278	0.00926413	0.0451887	0.565583	0.0660181	0.0456747	1	0	0	0	1	1	0	1	0	1	0	0	1	0	1	0	0	1	0	0	0	0	0	0	0	1	0	1	0	1	NA
derivation	0	0.8-1	0.492958	0.569337	0.132898	0.00926413	0.0451887	0.565583	0.0243224	0.0456747	0	1	0	0	1	1	0	1	0	1	0	0	1	0	0	1	0	1	0	0	0	0	0	0	0	1	0	1	0	1	NA
derivation	0	0.8-1	0.267606	0.492922	0.194108	0.00926413	0.0451887	0.565583	0.0270738	0.0456747	1	0	1	0	0	1	0	1	0	0	1	0	1	0	0	1	0	1	0	0	1	0	0	0	0	0	0	1	0	1	230.203
derivation	0	0.6-<0.8	0.521127	0.455045	0.206505	0.00926413	0.0451887	0.565583	0.116053	0.0456747	0	1	0	0	1	1	0	1	0	1	0	0	1	0	1	0	0	1	0	0	0	0	0	0	0	1	0	1	0	1	NA
derivation	0	0.6-<0.8	0.492958	0.382192	0.128742	0.00926413	0.0451887	0.565583	0.0660181	0.0456747	0	1	0	0	1	1	0	1	0	1	0	0	1	0	1	0	0	1	0	0	0	0	0	0	0	1	0	1	0	1	NA
derivation	0	0.8-1	0.535211	0.502228	0.222178	0.00926413	0.0451887	0.565583	0.0159833	0.0456747	1	0	0	0	1	1	0	1	0	1	0	0	1	0	0	1	0	1	0	0	0	0	0	0	0	1	0	1	0	1	NA
derivation	0	0.8-1	0.507042	0.366657	0.146997	0.0180994	0.430772	0.61039	0.0326616	0.0217743	1	0	1	0	0	1	0	0	1	0	1	0	1	0	0	1	0	1	0	0	1	0	0	0	0	0	0	1	0	1	233.887
derivation	0	0.8-1	0.478873	0.512898	0.226234	0.00100552	0.0543933	0.551948	0.00833912	0.0456747	1	0	1	0	0	1	0	0	1	0	1	0	1	0	0	1	0	1	0	0	0	1	0	0	0	0	0	1	0	1	357.824
derivation	0	0.8-1	0.28169	0.261143	0.162654	0.00170166	0.154622	0.716883	0.0493398	0.0456747	0	1	0	0	1	1	0	0	1	1	0	0	1	0	0	1	0	1	0	0	0	0	0	0	0	1	0	1	0	1	NA
derivation	0	0.8-1	0.661972	0.57826	0.246074	0.00926413	0.0451887	0.565583	0.0076442	0.0456747	1	0	0	0	1	1	0	1	0	1	0	0	1	0	0	1	0	1	0	0	0	0	0	0	0	1	0	1	0	1	NA
derivation	0	0.6-<0.8	0.253521	0.347822	0.128742	0.0103425	0.014264	0.584416	0.0159833	0.0456747	0	1	0	0	1	1	0	1	0	1	0	0	1	0	0	1	0	1	0	0	0	0	0	0	0	1	0	1	0	1	NA
derivation	0	0.8-1	0.492958	0.336144	0.146997	0.00926413	0.0451887	0.565583	0.0076442	0.0456747	0	1	0	0	1	1	0	1	0	1	0	0	1	0	0	1	0	1	0	0	0	0	0	0	0	1	0	1	0	1	NA
derivation	0	0.8-1	0.507042	0.702544	0.559904	0.00926413	0.0451887	0.565583	0	0.0456747	1	0	0	0	1	1	0	1	0	1	0	1	0	0	0	1	0	1	0	0	0	0	0	0	0	1	0	1	0	1	NA
derivation	0	0.8-1	0.422535	0.504459	0.191615	0.00951381	0.0136934	0.545455	0.0660181	0.0179491	0	1	1	0	0	1	0	0	1	1	0	0	1	0	0	1	0	1	0	0	1	0	0	0	0	0	0	1	0	1	225.949
derivation	0	0.8-1	0.253521	0.371933	0.0798946	0.0105746	0.0195892	0.565583	0.0326616	0.0456747	0	1	0	0	1	1	0	0	1	1	0	0	1	0	0	1	0	0	1	0	0	0	0	0	0	1	0	1	0	1	NA
derivation	0	0.6-<0.8	0.380282	0.446486	0.232256	0.00926413	0.0451887	0.565583	0.0159833	0.0456747	0	1	0	0	1	1	0	1	0	1	0	0	0	1	0	0	1	1	0	0	0	0	0	0	0	1	1	0	1	0	NA
derivation	0	0.8-1	0.380282	0.393472	0.132898	0.00926413	0.0451887	0.565583	0.0270738	0.0456747	0	1	0	0	1	1	0	1	0	1	0	0	1	0	0	1	0	1	0	0	0	0	0	0	0	1	0	1	0	1	NA
derivation	0	0.8-1	0.295775	0.354686	0.0798946	0.00926413	0.0451887	0.565583	0.00208478	0.0456747	0	1	0	0	1	1	0	1	0	1	0	0	1	0	1	0	0	1	0	0	0	0	0	0	0	1	0	1	0	1	NA
derivation	0	0.8-1	0.323944	0.391709	0.137134	0.00926413	0.0451887	0.565583	0.0159833	0.0456747	0	1	0	0	1	1	0	1	0	1	0	0	1	0	0	1	0	1	0	0	0	0	0	0	0	1	0	1	0	1	NA
derivation	0	0.8-1	0.338028	0.57826	0.298979	0.00926413	0.0451887	0.565583	0.0493398	0.0456747	1	0	0	0	1	1	0	1	0	1	0	0	1	0	1	0	0	1	0	0	0	0	0	0	0	1	0	1	0	1	NA
derivation	0	0.8-1	0.591549	0.453666	0.146081	0.00926413	0.0451887	0.565583	0.0132036	0.0456747	0	1	0	0	1	1	0	1	0	1	0	0	1	0	1	0	0	1	0	0	0	0	0	0	0	1	0	1	0	1	NA
derivation	0	0.8-1	0.267606	0.392773	0.146997	0.0107624	0.0431723	0.545455	0.0660181	0.0456747	1	0	1	0	0	1	0	1	0	1	0	0	1	0	0	1	0	0	0	1	1	0	0	0	0	0	0	1	0	1	NA
derivation	0	0.8-1	0.464789	0.530982	0.219507	0.00926413	0.0451887	0.565583	0.0076442	0.0456747	1	0	0	0	1	1	0	1	0	1	0	0	1	0	0	1	0	1	0	0	0	0	0	0	0	1	0	1	0	1	NA
derivation	0	0.8-1	0.56338	0.492238	0.192858	0.00926413	0.0451887	0.565583	0.00972898	0.0456747	0	1	0	0	1	1	0	1	0	1	0	0	1	0	0	1	0	1	0	0	0	0	0	0	0	1	0	1	0	1	NA
derivation	0	0.8-1	0.408451	0.611814	0.34988	0.00926413	0.0451887	0.565583	0.000694927	0.0456747	0	1	0	0	1	1	0	1	0	1	0	0	1	0	1	0	0	1	0	0	0	0	0	0	0	1	0	1	0	1	NA
derivation	1	0.8-1	0.253521	0.396651	0.138207	0.0131492	0.12248	0.61039	0.0493398	0.0456747	1	0	0	1	0	1	0	0	1	0	1	0	1	0	0	1	0	1	0	0	0	0	1	0	0	0	0	1	0	1	478.726
derivation	0	0.8-1	0.43662	0.358882	0.140371	0.0041547	0.0391784	0.649351	0.0660181	0.0456747	0	1	0	0	1	1	0	1	0	1	0	0	1	0	0	1	0	1	0	0	0	0	0	0	0	1	0	1	0	1	NA
derivation	0	0.8-1	0.366197	0.358501	0.161886	0.0118564	0.0403195	0.625974	0.0993746	0.0456747	0	1	0	0	1	1	0	1	0	1	0	0	1	0	1	0	0	1	0	0	0	0	0	0	0	1	0	1	0	1	NA
derivation	0	0.8-1	0.661972	0.576184	0.156016	0.00926413	0.0451887	0.565583	0.000694927	0.0456747	0	1	0	0	1	1	0	1	0	1	0	0	1	0	0	1	0	1	0	0	0	0	0	0	0	1	0	1	0	1	NA
derivation	0	0.8-1	0.521127	0.500156	0.138207	0.00926413	0.0451887	0.565583	0.0159833	0.0456747	1	0	0	0	1	1	0	1	0	1	0	0	1	0	0	1	0	1	0	0	0	0	0	0	0	1	0	1	0	1	NA
derivation	0	0.8-1	0.676056	0.488592	0.156016	0.00926413	0.0451887	0.565583	0.0159833	0.0456747	0	1	0	0	1	1	0	1	0	1	0	0	1	0	0	1	0	1	0	0	0	0	0	0	0	1	0	1	0	1	NA
derivation	0	0.6-<0.8	0.394366	0.445736	0.179477	0.0104641	0.00228224	0.558442	0.00138985	0.0456747	0	1	0	0	1	1	0	1	0	1	0	0	1	0	0	1	0	1	0	0	0	0	0	0	0	1	0	1	0	1	NA
derivation	0	0.6-<0.8	0.422535	0.53538	0.179477	0.0104641	0.00228224	0.558442	0.0159833	0.0456747	0	1	0	0	1	0	1	0	1	1	0	0	1	0	0	1	0	1	0	0	0	0	0	0	0	1	0	1	0	1	NA
derivation	0	0.8-1	0.211268	0.400347	0.0834736	0.00926413	0.0451887	0.565583	0.0076442	0.0456747	0	1	0	0	1	1	0	1	0	1	0	0	1	0	1	0	0	1	0	0	0	0	0	0	0	1	0	1	0	1	NA
derivation	0	0.8-1	0.549296	0.534561	0.138207	0.00926413	0.0451887	0.565583	0.0111188	0.0456747	1	0	0	0	1	1	0	1	0	1	0	0	1	0	0	1	0	1	0	0	0	0	0	0	0	1	0	1	0	1	NA
derivation	0	0.8-1	0.450704	0.489438	0.135005	0.00926413	0.0451887	0.565583	0.0159833	0.0456747	0	1	0	0	1	1	0	1	0	1	0	0	1	0	1	0	0	1	0	0	0	0	0	0	0	1	0	1	0	1	NA
derivation	0	0.6-<0.8	0.408451	0.472154	0.180673	0.0130497	0.105173	0.597403	0.0660181	0.0456747	0	1	1	0	0	1	0	1	0	1	0	0	0	1	0	1	0	1	0	0	1	0	0	0	0	0	1	0	1	0	225.732
derivation	0	0.8-1	0.549296	0.496269	0.200452	0.00926413	0.0451887	0.565583	0.0159833	0.0456747	0	1	0	0	1	1	0	1	0	1	0	0	1	0	0	1	0	1	0	0	0	0	0	0	0	1	0	1	0	1	NA
derivation	0	0.8-1	0.43662	0.462252	0.15924	0.00926413	0.0451887	0.565583	0.0159833	0.0456747	0	1	0	0	1	1	0	1	0	1	0	0	1	0	1	0	0	1	0	0	0	0	0	0	0	1	0	1	0	1	NA
derivation	0	0.6-<0.8	0.43662	0.568533	0.171206	0.00251934	0.0451887	0.57013	0.116053	0.0456747	1	0	0	0	1	1	0	0	1	1	0	0	1	0	1	0	0	1	0	0	0	0	0	0	0	1	0	1	0	1	NA
derivation	0	0.8-1	0.43662	0.465705	0.124793	0.00104972	0.144732	0.565583	0.0243224	0.0456747	0	1	0	0	1	1	0	1	0	1	0	0	1	0	0	1	0	1	0	0	0	0	0	0	0	1	0	1	0	1	NA
derivation	0	0.8-1	0.225352	0.319252	0.085295	0.0125414	0.0174971	0.565583	0.0326616	0.0456747	0	1	0	0	1	0	1	1	0	1	0	0	1	0	0	1	0	1	0	0	0	0	0	0	0	1	0	1	0	1	NA
derivation	0	0.8-1	0.211268	0.488592	0.156016	0.00926413	0.0451887	0.565583	0.00625434	0.0456747	0	1	0	0	1	1	0	1	0	1	0	0	1	0	1	0	0	0	0	1	0	0	0	0	0	1	0	1	0	1	NA
derivation	0	0.8-1	0.450704	0.504255	0.144767	0.000198895	0.0116014	0.654545	0.0326616	0.0456747	0	1	0	0	1	1	0	1	0	1	0	0	1	0	0	0	1	1	0	0	0	0	0	0	0	1	0	1	0	1	NA
derivation	0	0.8-1	0.309859	0.487993	0.0931883	0.00926413	0.0451887	0.565583	0.0159833	0.0456747	1	0	0	0	1	1	0	1	0	1	0	0	1	0	1	0	0	1	0	0	0	0	0	0	0	1	0	1	0	1	NA
derivation	0	0.8-1	0.309859	0.417649	0.226234	0.00926413	0.0451887	0.565583	0.000694927	0.0456747	0	1	0	0	1	1	0	1	0	1	0	0	1	0	0	1	0	1	0	0	0	0	0	0	0	1	0	1	0	1	NA
derivation	0	0.6-<0.8	0.352113	0.403644	0.232256	0.00926413	0.0451887	0.565583	0.0993746	0.0456747	0	1	0	0	1	1	0	1	0	1	0	0	1	0	1	0	0	1	0	0	0	0	0	0	0	1	0	1	0	1	NA
derivation	0	0.8-1	0.507042	0.594975	0.15924	0.0206851	0.0756942	0.593506	0.166088	0.0456747	1	0	0	0	1	1	0	0	1	1	0	0	1	0	1	0	0	1	0	0	0	0	0	0	0	1	0	1	0	1	NA
derivation	0	0.6-<0.8	0.605634	0.446486	0.232256	0.00926413	0.0451887	0.565583	0.0493398	0.0456747	0	1	0	0	1	1	0	1	0	1	0	0	1	0	0	1	0	1	0	0	0	0	0	0	0	1	0	1	0	1	NA
derivation	0	0.6-<0.8	0.577465	0.634141	0.180673	0.00926413	0.0451887	0.565583	0	0.0456747	1	0	0	0	1	1	0	1	0	1	0	0	1	0	1	0	0	1	0	0	0	0	0	0	0	1	0	1	0	1	NA
derivation	0	0.8-1	0.507042	0.524481	0.142558	0.00926413	0.0451887	0.565583	0.00555942	0.0456747	1	0	0	0	1	1	0	1	0	1	0	0	1	0	1	0	0	1	0	0	0	0	0	0	0	1	0	1	0	1	NA
derivation	0	0.8-1	0.478873	0.488592	0.156016	0.00926413	0.0451887	0.565583	0.00277971	0.0456747	1	0	1	0	0	1	0	1	0	0	1	0	1	0	0	1	0	1	0	0	0	0	0	1	0	0	0	1	0	1	606.563
derivation	0	0.6-<0.8	0.507042	0.507126	0.129774	0.00926413	0.0451887	0.565583	0.0159833	0.0456747	0	1	0	0	1	1	0	1	0	1	0	0	1	0	0	1	0	1	0	0	0	0	0	0	0	1	0	1	0	1	NA
derivation	0	0.8-1	0.859155	0.590566	0.360388	0.016663	0.00361354	0.571429	0.0159833	0.0456747	0	1	1	0	0	1	0	0	1	1	0	0	1	0	1	0	0	1	0	0	1	0	0	0	0	0	0	1	0	1	232.667
derivation	0	0.8-1	0.478873	0.514455	0.133948	0.00926413	0.0451887	0.565583	0.0159833	0.0456747	1	0	0	0	1	1	0	1	0	1	0	0	1	0	0	1	0	1	0	0	0	0	0	0	0	1	0	1	0	1	NA
derivation	0	0.8-1	0.450704	0.460991	0.144767	0.00926413	0.0451887	0.565583	0.0159833	0.0456747	1	0	0	0	1	1	0	1	0	1	0	0	1	0	0	1	0	1	0	0	0	0	0	0	0	1	0	1	0	1	NA
derivation	0	0.8-1	0.394366	0.453434	0.192858	0.00926413	0.0451887	0.565583	0.0159833	0.0456747	0	1	0	0	1	1	0	1	0	1	0	0	1	0	0	1	0	1	0	0	0	0	0	0	0	1	0	1	0	1	NA
derivation	0	0.8-1	0.56338	0.564629	0.138207	0.00926413	0.0451887	0.565583	0.00903405	0.0456747	1	0	0	0	1	1	0	1	0	1	0	0	1	0	0	1	0	1	0	0	0	0	0	0	0	1	0	1	0	1	NA
derivation	0	0.8-1	0.605634	0.319252	0.139286	0.000475138	0	0.454545	0.0104239	0.0456747	0	1	0	0	1	1	0	1	0	1	0	0	1	0	0	1	0	1	0	0	0	0	0	0	0	1	0	1	0	1	NA
derivation	0	0.8-1	0.478873	0.490622	0.197896	0.006	0.00627615	0.565583	0.00138985	0.0192732	1	0	1	0	0	1	0	0	1	0	1	0	1	0	1	0	0	1	0	0	1	0	0	0	0	0	0	1	0	1	233.454
derivation	0	0.8-1	0.43662	0.494274	0.196627	0.00339227	0.00266261	0.558442	0.000694927	0.0229513	1	0	1	0	0	1	0	0	1	0	1	0	1	0	1	0	0	1	0	0	1	0	0	0	0	0	0	1	0	1	232.803
derivation	0	0.8-1	0.647887	0.658976	0.185488	0.00926413	0.0451887	0.565583	0.00347464	0.0456747	1	0	0	0	1	1	0	1	0	1	0	0	1	0	0	1	0	1	0	0	0	0	0	0	0	1	0	1	0	1	NA
derivation	0	0.8-1	0.338028	0.513063	0.164959	0.00926413	0.0451887	0.565583	0	0.0456747	1	0	0	0	1	1	0	1	0	1	0	0	1	0	0	1	0	1	0	0	0	0	0	0	0	1	0	1	0	1	NA
derivation	0	0.6-<0.8	0.211268	0.35406	0.184278	0.020674	0.0256752	0.545455	0.0493398	0.0456747	1	0	0	1	0	1	0	1	0	1	0	0	1	0	0	1	0	1	0	0	0	0	0	0	1	0	0	1	0	1	715.91
derivation	0	0.8-1	0.366197	0.410865	0.167288	0.00163536	0.0378471	0.533766	0.0159833	0.0456747	1	0	1	0	0	0	1	0	1	1	0	0	1	0	1	0	0	1	0	0	1	0	0	0	0	0	0	1	0	1	220.814
derivation	0	0.8-1	0.71831	0.612596	0.192858	0.00926413	0.0451887	0.565583	0.0270738	0.0456747	1	0	0	0	1	1	0	1	0	1	0	0	1	0	0	1	0	1	0	0	0	0	0	0	0	1	0	1	0	1	NA
derivation	0	0.8-1	0.267606	0.414512	0.174418	0.00926413	0.0451887	0.565583	0.00694927	0.0456747	1	0	0	0	1	1	0	1	0	1	0	0	1	0	0	1	0	1	0	0	0	0	0	0	0	1	0	1	0	1	NA
derivation	0	0.8-1	0.450704	0.488592	0.156016	0.00926413	0.0451887	0.565583	0.00138985	0.0456747	1	0	0	0	1	1	0	1	0	1	0	1	0	0	0	1	0	1	0	0	0	0	0	0	0	1	0	1	0	1	NA
derivation	0	0.8-1	0.732394	0.488592	0.0843817	0.00926413	0.0451887	0.565583	0.0270738	0.0456747	1	0	0	0	1	1	0	1	0	1	0	0	1	0	0	1	0	1	0	0	0	0	0	0	0	1	0	1	0	1	NA
derivation	0	0.8-1	0.408451	0.519475	0.0871368	0.00926413	0.0451887	0.565583	0.00138985	0.0456747	0	1	0	0	1	1	0	1	0	1	0	0	1	0	0	1	0	1	0	0	0	0	0	0	0	1	0	1	0	1	NA
derivation	0	0.8-1	0.619718	0.488592	0.156016	0.00926413	0.0451887	0.565583	0.0660181	0.0456747	1	0	1	0	0	1	0	1	0	0	1	0	1	0	1	0	0	1	0	0	0	0	0	1	0	0	0	1	0	1	608.731
derivation	0	0.6-<0.8	0.422535	0.495823	0.158112	0.00926413	0.0451887	0.565583	0.0159833	0.0456747	0	1	0	0	1	1	0	1	0	1	0	0	1	0	1	0	0	1	0	0	0	0	0	0	0	1	0	1	0	1	NA
derivation	0	0.6-<0.8	0.591549	0.500106	0.0790131	0.00926413	0.0451887	0.565583	0.00486449	0.0456747	0	1	0	0	1	1	0	1	0	1	0	0	1	0	0	1	0	1	0	0	0	0	0	0	0	1	0	1	0	1	NA
derivation	0	0.8-1	0.408451	0.354545	0.167288	0.00926413	0.0451887	0.565583	0.0243224	0.0456747	0	1	0	0	1	1	0	1	0	1	0	0	1	0	1	0	0	1	0	0	0	0	0	0	0	1	0	1	0	1	NA
derivation	0	0.8-1	0.605634	0.488592	0.156016	0.00926413	0.0451887	0.565583	0.000694927	0.0456747	0	1	0	0	1	1	0	1	0	1	0	0	1	0	0	1	0	1	0	0	0	0	0	0	0	1	0	1	0	1	NA
derivation	0	0.8-1	0.464789	0.335601	0.132172	0.000563536	0	0.597403	0.0326616	0.0456747	0	1	0	0	1	1	0	1	0	1	0	0	1	0	0	0	1	0	0	1	0	0	0	0	0	1	0	1	0	1	NA
derivation	0	0.8-1	0.464789	0.453434	0.219507	0.00159116	0.00931913	0.65974	0.0159833	0.0456747	0	1	0	0	1	1	0	1	0	1	0	0	1	0	1	0	0	1	0	0	0	0	0	0	0	1	0	1	0	1	NA
derivation	0	0.8-1	0.253521	0.453666	0.132898	0.00735912	0.000950932	0.565583	0.000694927	0.000735619	1	0	0	0	1	1	0	1	0	1	0	0	0	1	0	0	1	0	0	1	0	0	0	0	0	1	1	0	1	0	NA
derivation	0	0.6-<0.8	0.535211	0.479923	0.179477	0.00926413	0.0451887	0.565583	0.0159833	0.0456747	0	1	0	0	1	1	0	1	0	1	0	0	1	0	0	1	0	1	0	0	0	0	0	0	0	1	0	1	0	1	NA
derivation	0	0.8-1	0.492958	0.444288	0.15956	0.00926413	0.0451887	0.565583	0.0159833	0.0456747	1	0	0	0	1	1	0	1	0	1	0	0	1	0	0	1	0	0	0	1	0	0	0	0	0	1	0	1	0	1	NA
derivation	0	0.8-1	0.309859	0.553935	0.141462	0.0109834	0.164511	0.584416	0.0159833	0.275857	1	0	1	0	0	1	0	0	1	0	1	0	1	0	0	1	0	1	0	0	1	0	0	0	0	0	0	1	0	1	230.853
derivation	0	0.6-<0.8	0.788732	0.561789	0.334549	0.00330387	0.0116014	0.415584	0.0493398	0.0456747	1	0	0	0	1	1	0	1	0	1	0	0	1	0	0	1	0	1	0	0	0	0	0	0	0	1	0	1	0	1	NA
derivation	1	0.8-1	0.56338	0.710242	0.156016	0.0241657	0.0220616	0.519481	0.000694927	0.0456747	0	1	0	1	0	1	0	0	1	0	1	0	1	0	1	0	0	1	0	0	0	0	0	1	0	0	0	1	0	1	612.131
derivation	0	0.8-1	0.408451	0.345866	0.0862134	0.00674033	0.00190186	0.636364	0.000694927	0.0456747	0	1	1	0	0	1	0	0	1	0	1	0	1	0	1	0	0	1	0	0	1	0	0	0	0	0	0	1	0	1	236.638
derivation	0	0.8-1	0.450704	0.411351	0.212943	0.0100221	0.0857741	0.565583	0.0660181	0.0456747	0	1	1	0	0	1	0	0	1	1	0	0	1	0	0	1	0	1	0	0	1	0	0	0	0	0	0	1	0	1	226.382
derivation	0	0.8-1	0.535211	0.552482	0.139286	0.00926413	0.0451887	0.565583	0.0270738	0.0456747	0	1	0	0	1	1	0	1	0	1	0	0	1	0	1	0	0	1	0	0	0	0	0	0	0	1	0	1	0	1	NA
derivation	0	0.8-1	0.492958	0.570412	0.194108	0.00426519	0.038798	0.606494	0.0326616	0.0456747	1	0	1	0	0	1	0	1	0	1	0	0	1	0	0	0	1	1	0	0	1	0	0	0	0	0	0	1	0	1	222.765
derivation	0	0.6-<0.8	0.647887	0.634141	0.156016	0.0171602	0.21396	0.662338	0.0993746	0.0456747	1	0	1	0	0	1	0	0	1	1	0	0	1	0	0	1	0	1	0	0	1	0	0	0	0	0	0	1	0	1	225.149
derivation	0	0.8-1	0.690141	0.501257	0.228971	0.000839779	0	0.505195	0.00347464	0.0456747	1	0	1	0	0	1	0	0	1	0	1	0	1	0	0	1	0	1	0	0	1	0	0	0	0	0	0	1	0	1	236.704
derivation	0	0.8-1	0.422535	0.509423	0.132898	0.0176354	0.000760746	0.565583	0.0159833	0.0456747	1	0	0	0	1	1	0	1	0	1	0	0	1	0	0	1	0	1	0	0	0	0	0	0	0	1	0	1	0	1	NA
derivation	0	0.6-<0.8	0.366197	0.440082	0.0790131	0.00926413	0.0451887	0.565583	0.0159833	0.0456747	0	1	0	0	1	1	0	1	0	1	0	0	1	0	0	1	0	1	0	0	0	0	0	0	0	1	0	1	0	1	NA
derivation	0	0.6-<0.8	0.605634	0.641059	0.156016	0.00926413	0.0451887	0.565583	0.0270738	0.0456747	0	1	0	0	1	1	0	1	0	1	0	0	1	0	1	0	0	0	0	1	0	0	0	0	0	1	0	1	0	1	NA
derivation	0	0.6-<0.8	0.521127	0.476429	0.206505	0.0234807	0.241347	0.506494	0.0660181	0.0591437	0	1	1	0	0	1	0	0	1	0	1	0	0	1	0	0	1	1	0	0	1	0	0	0	0	0	1	0	1	0	238.372
derivation	0	0.8-1	0.239437	0.509423	0.132898	0.00926413	0.0451887	0.565583	0.0159833	0.0456747	0	1	0	0	1	1	0	1	0	1	0	0	1	0	0	1	0	1	0	0	0	0	0	0	0	1	0	1	0	1	NA
derivation	0	0.6-<0.8	0.704225	0.488592	0.156016	0.00926413	0.0451887	0.565583	0.0270738	0.0456747	0	1	0	0	1	1	0	1	0	1	0	0	1	0	1	0	0	1	0	0	0	0	0	0	0	1	0	1	0	1	NA
derivation	0	0.8-1	0.591549	0.633238	0.156016	0.0194696	0.0127425	0.532468	0.00208478	0.0456747	1	0	1	0	0	1	0	1	0	0	1	0	1	0	0	1	0	1	0	0	0	0	1	0	0	0	0	1	0	1	483.927
derivation	0	0.8-1	0.239437	0.384287	0.085295	0.0137901	0.0353747	0.565583	0.0159833	0.0456747	0	1	1	0	0	1	0	1	0	0	1	0	1	0	0	1	0	1	0	0	1	0	0	0	0	0	0	1	0	1	234.037
derivation	0	0.8-1	0.338028	0.317622	0.0899361	0.00926413	0.0451887	0.565583	0.0159833	0.0456747	0	1	0	0	1	1	0	1	0	1	0	0	1	0	1	0	0	0	0	1	0	0	0	0	0	1	0	1	0	1	NA
derivation	0	0.8-1	0.732394	0.500156	0.191615	0.00926413	0.0451887	0.565583	0.00486449	0.0456747	0	1	0	0	1	1	0	1	0	1	0	0	1	0	0	1	0	1	0	0	0	0	0	0	0	1	0	1	0	1	NA
derivation	0	0.8-1	0.295775	0.488592	0.138207	0.00926413	0.0451887	0.565583	0.0159833	0.0456747	1	0	0	0	1	1	0	1	0	1	0	0	1	0	0	1	0	0	0	1	0	0	0	0	0	1	0	1	0	1	NA
derivation	0	0.6-<0.8	0.422535	0.457247	0.131852	0.00926413	0.0451887	0.565583	0.0159833	0.0456747	0	1	0	0	1	1	0	1	0	1	0	0	1	0	0	1	0	0	0	1	0	0	0	0	0	1	0	1	0	1	NA
derivation	0	0.8-1	0.676056	0.620592	0.132898	0.00144751	0.0930011	0.584416	0.0159833	0.0456747	1	0	0	0	1	1	0	1	0	1	0	0	1	0	0	1	0	0	1	0	0	0	0	0	0	1	0	1	0	1	NA
derivation	0	0.6-<0.8	0.309859	0.465825	0.131852	0.00926413	0.0451887	0.565583	0.00347464	0.0456747	1	0	0	0	1	1	0	1	0	1	0	0	1	0	0	1	0	1	0	0	0	0	0	0	0	1	0	1	0	1	NA
derivation	0	0.8-1	0.43662	0.489438	0.135005	0.00926413	0.0451887	0.565583	0.00277971	0.0456747	1	0	0	0	1	1	0	1	0	1	0	0	1	0	0	1	0	1	0	0	0	0	0	0	0	1	0	1	0	1	NA
derivation	0	0.8-1	0.492958	0.463656	0.135005	0.00926413	0.0451887	0.565583	0.0326616	0.0456747	0	1	0	0	1	1	0	1	0	1	0	0	1	0	1	0	0	1	0	0	0	0	0	0	0	1	0	1	0	1	NA
derivation	0	0.8-1	0.211268	0.488592	0.237727	0.011337	0.0220616	0.480519	0.0660181	0.0625276	0	1	0	0	1	1	0	1	0	1	0	0	1	0	0	1	0	0	1	0	0	0	0	0	0	1	0	1	0	1	NA
derivation	0	0.8-1	0.338028	0.520856	0.0889983	0.0260663	0.0171168	0.597403	0.0104239	0.0456747	0	1	0	0	1	1	0	1	0	1	0	0	1	0	0	1	0	1	0	0	0	0	0	0	0	1	0	1	0	1	NA
derivation	0	0.8-1	0.28169	0.272442	0.114357	0.00926413	0.0451887	0.565583	0.0660181	0.0456747	0	1	0	0	1	1	0	1	0	1	0	0	1	0	0	1	0	1	0	0	0	0	0	0	0	1	0	1	0	1	NA
derivation	0	0.8-1	0.394366	0.529536	0.0834736	0.00926413	0.0451887	0.565583	0.0159833	0.0456747	1	0	0	0	1	1	0	1	0	1	0	0	1	0	0	1	0	0	1	0	0	0	0	0	0	1	0	1	0	1	NA
derivation	0	0.6-<0.8	0.676056	0.548162	0.332854	0.00878453	0.106314	0.584416	0.0660181	0.123584	1	0	1	0	0	1	0	0	1	1	0	0	0	1	0	0	1	0	1	0	0	0	1	0	0	0	1	0	1	0	474.322
derivation	0	0.6-<0.8	0.352113	0.429359	0.128742	0.0175138	0.0222518	0.545455	0.00277971	0.0456747	1	0	1	0	0	1	0	0	1	0	1	0	1	0	0	0	1	1	0	0	1	0	0	0	0	0	0	1	0	1	231.503
derivation	0	0.6-<0.8	0.535211	0.526856	0.127714	0.0154365	0.0654241	0.565583	0.0159833	0.0456747	1	0	0	0	1	1	0	1	0	1	0	0	1	0	0	1	0	1	0	0	0	0	0	0	0	1	0	1	0	1	NA
derivation	0	0.6-<0.8	0.492958	0.405714	0.105489	0.00926413	0.0451887	0.565583	0.0159833	0.0456747	1	0	0	0	1	1	0	1	0	1	0	0	1	0	1	0	0	1	0	0	0	0	0	0	0	1	0	1	0	1	NA
derivation	0	0.8-1	0.647887	0.608538	0.200452	0.00926413	0.0451887	0.565583	0.0159833	0.0456747	0	1	0	0	1	1	0	1	0	1	0	0	0	1	0	0	1	0	0	1	0	0	0	0	0	1	1	0	1	0	NA
derivation	0	0.8-1	0.380282	0.398489	0.0871368	0.0132928	0.0348041	0.532468	0.0326616	0.0456747	0	1	0	0	1	1	0	1	0	1	0	0	1	0	0	1	0	1	0	0	0	0	0	0	0	1	0	1	0	1	NA
derivation	0	0.8-1	0.43662	0.325648	0.121714	0.00926413	0.0451887	0.565583	0.00138985	0.0456747	0	1	0	0	1	1	0	1	0	1	0	0	1	0	0	1	0	1	0	0	0	0	0	0	0	1	0	1	0	1	NA
derivation	0	0.8-1	0.408451	0.488592	0.156016	0.00926413	0.0451887	0.565583	0.0660181	0.0456747	1	0	0	0	1	1	0	1	0	1	0	0	1	0	1	0	0	1	0	0	0	0	0	0	0	1	0	1	0	1	NA
derivation	0	0.6-<0.8	0.816901	0.658099	0.131852	0.00107182	0.0283378	0.545455	0.0159833	0.0456747	0	1	1	0	0	1	0	1	0	1	0	0	1	0	0	1	0	1	0	0	1	0	0	0	0	0	0	1	0	1	232.017
derivation	0	0.6-<0.8	0.43662	0.422905	0.131852	0.00926413	0.0451887	0.565583	0.0159833	0.0456747	1	0	0	0	1	1	0	1	0	1	0	0	1	0	0	1	0	0	0	1	0	0	0	0	0	1	0	1	0	1	NA
derivation	0	0.6-<0.8	0.380282	0.414311	0.0790131	0.00926413	0.0451887	0.565583	0.0076442	0.0456747	0	1	0	0	1	1	0	1	0	1	0	0	1	0	1	0	0	1	0	0	0	0	0	0	0	1	0	1	0	1	NA
derivation	0	0.6-<0.8	0.478873	0.547168	0.0790131	0.00926413	0.0451887	0.565583	0.0326616	0.0456747	1	0	0	0	1	1	0	1	0	1	0	0	1	0	0	1	0	1	0	0	0	0	0	0	0	1	0	1	0	1	NA
derivation	0	0.6-<0.8	0.549296	0.516456	0.130811	0.0081326	0.0195892	0.558442	0.0660181	0.0456747	0	1	1	0	0	1	0	1	0	1	0	0	1	0	1	0	0	1	0	0	1	0	0	0	0	0	0	1	0	1	227.899
derivation	0	0.6-<0.8	0.661972	0.482971	0.0790131	0.00926413	0.0451887	0.565583	0.0159833	0.0456747	0	1	0	0	1	1	0	1	0	1	0	0	1	0	0	1	0	1	0	0	0	0	0	0	0	1	0	1	0	1	NA
derivation	0	0.8-1	0.535211	0.534495	0.11741	0.00926413	0.0451887	0.565583	0.0159833	0.0456747	1	0	0	0	1	1	0	1	0	1	0	0	1	0	1	0	0	1	0	0	0	0	0	0	0	1	0	1	0	1	NA
derivation	0	0.8-1	0.183099	0.389823	0.302141	0.000906077	0.137315	0.542857	0.166088	0.0456747	0	1	0	0	1	1	0	0	1	1	0	0	1	0	0	0	1	1	0	0	0	0	0	0	0	1	0	1	0	1	NA
derivation	0	0.8-1	0.521127	0.563267	0.115369	0.000740331	0.0549639	0.605195	0.0493398	0.0456747	0	1	0	0	1	1	0	0	1	1	0	0	0	1	0	0	1	0	1	0	0	0	0	0	0	1	1	0	1	0	NA
derivation	0	0.6-<0.8	0.56338	0.448666	0.131852	0.00926413	0.0451887	0.565583	0.00625434	0.0456747	1	0	0	0	1	1	0	1	0	1	0	0	1	0	0	1	0	1	0	0	0	0	0	0	0	1	0	1	0	1	NA
derivation	0	0.6-<0.8	0.816901	0.628273	0.131852	0.00926413	0.0451887	0.565583	0.0493398	0.0456747	1	0	0	0	1	1	0	1	0	1	0	1	0	0	0	1	0	1	0	0	0	0	0	0	0	1	0	1	1	0	NA
derivation	0	0.8-1	0.267606	0.389812	0.133948	0.00476243	0.0850133	0.506494	0.0159833	0.0456747	0	1	1	0	0	1	0	1	0	1	0	0	1	0	0	1	0	1	0	0	1	0	0	0	0	0	0	1	0	1	223.565
derivation	0	0.8-1	0.352113	0.417649	0.172017	0.00926413	0.0451887	0.565583	0.0993746	0.0456747	1	0	0	0	1	1	0	1	0	1	0	0	1	0	0	1	0	1	0	0	0	0	0	0	0	1	0	1	0	1	NA
derivation	0	0.6-<0.8	0.450704	0.452957	0.0790131	0.00926413	0.0451887	0.565583	0.0270738	0.0456747	1	0	0	0	1	1	0	1	0	1	0	0	1	0	0	1	0	1	0	0	0	0	0	0	0	1	0	1	0	1	NA
derivation	0	0.6-<0.8	0.492958	0.485749	0.23362	0.00926413	0.0451887	0.565583	0.00208478	0.0456747	1	0	0	0	1	1	0	1	0	1	0	0	1	0	0	1	0	1	0	0	0	0	0	0	0	1	0	1	0	1	NA
derivation	0	0.6-<0.8	0.408451	0.407215	0.153642	0.00678453	0.186002	0.597403	0.0660181	0.0456747	1	0	0	0	1	1	0	1	0	1	0	0	1	0	0	1	0	1	0	0	0	0	0	0	0	1	0	1	0	1	NA
derivation	0	0.8-1	0.267606	0.439178	0.137134	0.00682873	0.206352	0.519481	0.0326616	0.0456747	0	1	1	0	0	1	0	0	1	1	0	0	1	0	0	1	0	1	0	0	1	0	0	0	0	0	0	1	0	1	223.565
derivation	0	0.8-1	0.239437	0.475126	0.0798946	0.00926413	0.0451887	0.565583	0.0159833	0.0456747	1	0	1	0	0	1	0	1	0	1	0	0	1	0	0	1	0	1	0	0	1	0	0	0	0	0	0	1	0	1	218.864
derivation	0	0.8-1	0.492958	0.773367	0.156016	0.00926413	0.0451887	0.565583	0.00208478	0.0456747	0	1	0	0	1	1	0	1	0	1	0	0	1	0	1	0	0	1	0	0	0	0	0	0	0	1	0	1	0	1	NA
derivation	0	0.8-1	0.535211	0.412007	0.16151	0.0163425	0.00513503	0.571429	0	0.0456747	0	1	1	0	0	1	0	1	0	1	0	1	0	0	0	1	0	1	0	0	1	0	0	0	0	0	0	1	0	1	227.683
derivation	0	0.8-1	0.408451	0.47863	0.191615	0.017989	0.177824	0.597403	0.0159833	0.0456747	1	0	0	0	1	1	0	1	0	1	0	0	1	0	1	0	0	1	0	0	0	0	0	0	0	1	0	1	0	1	NA
derivation	0	0.6-<0.8	0.577465	0.500106	0.131852	0.0143094	0.105934	0.623377	0.0493398	0.0456747	0	1	0	0	1	1	0	1	0	1	0	0	1	0	0	1	0	1	0	0	0	0	0	0	0	1	0	1	0	1	NA
derivation	0	0.6-<0.8	0.521127	0.499347	0.078137	0.00926413	0.0451887	0.565583	0.0270738	0.0456747	0	1	0	0	1	1	0	1	0	1	0	0	1	0	0	1	0	1	0	0	0	0	0	0	0	1	0	1	0	1	NA
derivation	0	0.8-1	0.661972	0.615308	0.190377	0.00926413	0.0451887	0.565583	0.0159833	0.0456747	1	0	0	0	1	1	0	1	0	1	0	0	1	0	0	1	0	1	0	0	0	0	0	0	0	1	0	1	0	1	NA
derivation	0	0.6-<0.8	0.521127	0.435085	0.130811	0.00926413	0.0451887	0.565583	0.0076442	0.0456747	0	1	0	0	1	1	0	1	0	1	0	0	1	0	1	0	0	1	0	0	0	0	0	0	0	1	0	1	0	1	NA
derivation	0	0.6-<0.8	0.478873	0.461536	0.184278	0.00926413	0.0451887	0.565583	0.0159833	0.0456747	1	0	0	0	1	1	0	1	0	1	0	0	1	0	0	1	0	1	0	0	0	0	0	0	0	1	0	1	0	1	NA
derivation	0	0.8-1	0.478873	0.421928	0.096932	0.00119337	0.0562952	0.654545	0.0493398	0.0456747	0	1	1	0	0	1	0	0	1	1	0	0	1	0	1	0	0	1	0	0	1	0	0	0	0	0	0	1	0	1	226.816
derivation	0	0.6-<0.8	0.422535	0.508669	0.131852	0.00141436	0.00513503	0.61039	0.0159833	0.0456747	1	0	1	0	0	1	0	0	1	0	1	0	1	0	0	1	0	1	0	0	1	0	0	0	0	0	0	1	0	1	232.587
derivation	0	0.8-1	0.56338	0.607051	0.143659	0.00926413	0.0451887	0.565583	0.0159833	0.0456747	0	1	0	0	1	1	0	1	0	1	0	0	1	0	0	1	0	1	0	0	0	0	0	0	0	1	0	1	0	1	NA
derivation	0	0.6-<0.8	0.591549	0.413625	0.078137	0.000839779	0.0340434	0.571429	0.0159833	0.0456747	0	1	0	0	1	1	0	0	1	1	0	0	0	1	0	1	0	1	0	0	0	0	0	0	0	1	1	0	1	0	NA
derivation	0	0.8-1	0.43662	0.386766	0.136066	0.00963536	0.0125523	0.61039	0.00208478	0.0456747	0	1	0	0	1	1	0	1	0	1	0	0	1	0	0	1	0	1	0	0	0	0	0	0	0	1	0	1	0	1	NA
derivation	0	0.8-1	0.56338	0.473329	0.116387	0.00734807	0.0732218	0.522078	0.0410007	0.0456747	1	0	0	0	1	1	0	1	0	1	0	0	1	0	1	0	0	1	0	0	0	0	0	0	0	1	0	1	0	1	NA
derivation	0	0.6-<0.8	0.619718	0.580519	0.156016	0.00926413	0.0451887	0.565583	0.0159833	0.0456747	1	0	0	0	1	1	0	1	0	1	0	0	1	0	0	1	0	0	0	1	0	0	0	0	0	1	0	1	0	1	NA
derivation	0	0.6-<0.8	0.295775	0.381497	0.0228718	0.00926413	0.0451887	0.565583	0.0660181	0.0456747	1	0	0	0	1	1	0	1	0	1	0	0	1	0	0	1	0	1	0	0	0	0	0	0	0	1	0	1	0	1	NA
derivation	0	0.8-1	0.309859	0.381823	0.187921	0.00926413	0.0451887	0.565583	0.0326616	0.0456747	0	1	0	0	1	1	0	1	0	1	0	1	0	0	0	1	0	1	0	0	0	0	0	0	0	1	0	1	0	1	NA
derivation	0	0.6-<0.8	0.464789	0.395066	0.128742	0.00926413	0.0451887	0.565583	0.0159833	0.0456747	1	0	0	0	1	1	0	1	0	1	0	0	1	0	0	1	0	1	0	0	0	0	0	0	0	1	0	1	0	1	NA
derivation	0	0.6-<0.8	0.647887	0.488592	0.156016	0.00900552	0.00304298	0.532468	0.0270738	0.0456747	0	1	1	0	0	1	0	0	1	0	1	0	1	0	0	1	0	0	0	1	1	0	0	0	0	0	0	1	0	1	NA
derivation	0	0.8-1	0.661972	0.599725	0.259328	0.0352376	0.019399	0.619481	0.0159833	0.0456747	1	0	1	0	0	0	1	0	1	0	1	0	1	0	0	0	1	1	0	0	1	0	0	0	0	0	0	1	0	1	236.271
derivation	0	0.8-1	0.577465	0.576913	0.143659	0.00926413	0.0451887	0.565583	0.0159833	0.0456747	1	0	0	0	1	1	0	1	0	1	0	0	1	0	0	1	0	1	0	0	0	0	0	0	0	1	0	1	0	1	NA
derivation	0	0.6-<0.8	0.56338	0.547306	0.178284	0.00926413	0.0451887	0.565583	0.00138985	0.0456747	1	0	0	0	1	1	0	1	0	1	0	0	1	0	0	1	0	1	0	0	0	0	0	0	0	1	0	1	0	1	NA
derivation	0	0.8-1	0.56338	0.451696	0.411653	0.00762431	0.135032	0.532468	0.0826963	0.0968074	0	1	0	1	0	1	0	0	1	0	1	0	1	0	1	0	0	1	0	0	0	0	1	0	0	0	0	1	0	1	487.762
derivation	0	0.8-1	0.56338	0.402821	0.114357	9.94475e-05	0.097946	0.627273	0.0660181	0.0456747	0	1	1	0	0	1	0	0	1	0	1	0	1	0	0	1	0	1	0	0	1	0	0	0	0	0	0	1	0	1	239.022
derivation	0	0.6-<0.8	0.633803	0.534536	0.152534	0.00926413	0.0451887	0.565583	0.0326616	0.0456747	0	1	0	0	1	1	0	1	0	1	0	0	1	0	1	0	0	1	0	0	0	0	0	0	0	1	0	1	0	1	NA
derivation	0	0.8-1	0.591549	0.488592	0.156016	0.00926413	0.0451887	0.565583	0.0326616	0.0456747	0	1	0	0	1	1	0	1	0	1	0	0	1	0	0	1	0	1	0	0	0	0	0	0	0	1	0	1	0	1	NA
derivation	0	0.8-1	0.422535	0.510903	0.344729	0.00144751	0.0184481	0.584416	0.000694927	0.0456747	0	1	0	0	1	1	0	0	1	1	0	1	0	0	1	0	0	1	0	0	0	0	0	0	0	1	0	1	0	1	NA
derivation	0	0.8-1	0.28169	0.448461	0.218182	0.000154696	0.161468	0.583117	0.0159833	0.0456747	1	0	1	0	0	1	0	0	1	0	1	0	1	0	0	1	0	0	1	0	0	0	1	0	0	0	0	1	0	1	479.159
derivation	0	0.8-1	0.338028	0.331709	0.138207	0.000895028	0.00931913	0.602597	0.0660181	0.0456747	0	1	1	0	0	0	1	0	1	0	1	0	0	1	1	0	0	1	0	0	1	0	0	0	0	0	1	0	1	0	235.554
derivation	0	0.8-1	0.577465	0.48497	0.0871368	0.00716022	0.146824	0.493506	0.0493398	0.0456747	1	0	1	0	0	1	0	0	1	0	1	0	1	0	0	1	0	1	0	0	1	0	0	0	0	0	0	1	0	1	234.971
derivation	0	0.8-1	0.521127	0.447997	0.144767	0.00820994	0.00608596	0.584416	0.00347464	0.0456747	0	1	0	0	1	1	0	1	0	1	0	0	1	0	0	1	0	0	0	1	0	0	0	0	0	1	0	1	0	1	NA
derivation	0	0.8-1	0.309859	0.529536	0.50371	0.00926413	0.0451887	0.565583	0.00833912	0.0456747	1	0	1	0	0	1	0	1	0	0	1	0	1	0	1	0	0	1	0	0	0	0	0	1	0	0	0	1	0	1	603.963
derivation	0	0.8-1	0.690141	0.488592	0.156016	0.00926413	0.0451887	0.565583	0.0159833	0.0456747	0	1	1	0	0	1	0	1	0	1	0	1	0	0	1	0	0	1	0	0	1	0	0	0	0	0	0	1	0	1	230.067
derivation	0	0.6-<0.8	0.225352	0.548162	0.156016	0.00926413	0.0451887	0.565583	0.0243224	0.0456747	0	1	1	0	0	1	0	1	0	1	0	0	1	0	0	1	0	1	0	0	1	0	0	0	0	0	0	1	0	1	222.915
derivation	0	0.8-1	0.478873	0.467254	0.160372	0.00926413	0.0451887	0.565583	0.0159833	0.0456747	1	0	0	0	1	1	0	1	0	1	0	0	1	0	0	1	0	1	0	0	0	0	0	0	0	1	0	1	0	1	NA
derivation	0	0.8-1	0.28169	0.409615	0.0843817	0.00926413	0.0451887	0.565583	0.0104239	0.0456747	1	0	0	0	1	1	0	1	0	1	0	0	1	0	0	1	0	1	0	0	0	0	0	0	0	1	0	1	0	1	NA
derivation	0	0.6-<0.8	0.352113	0.590725	0.156016	0.00926413	0.0451887	0.565583	0.00625434	0.0456747	0	1	0	0	1	1	0	1	0	1	0	0	1	0	0	1	0	1	0	0	0	0	0	0	0	1	0	1	0	1	NA
derivation	0	0.8-1	0.309859	0.456415	0.190377	0.00668508	0.00608596	0.597403	0.0118138	0.0456747	1	0	1	0	0	1	0	0	1	1	0	0	1	0	1	0	0	1	0	0	1	0	0	0	0	0	0	1	0	1	219.947
derivation	0	0.8-1	0.647887	0.522377	0.139286	0.00622099	0.141118	0.623377	0.0326616	0.0456747	1	0	1	0	0	1	0	0	1	1	0	0	1	0	0	0	1	1	0	0	1	0	0	0	0	0	0	1	0	1	225.149
derivation	0	0.8-1	0.211268	0.35303	0.0908786	0.00926413	0.0451887	0.565583	0.0326616	0.0456747	0	1	1	0	0	1	0	1	0	0	1	0	1	0	1	0	0	1	0	0	1	0	0	0	0	0	0	1	0	1	233.604
derivation	0	0.8-1	0.450704	0.437846	0.135005	0.00926413	0.0451887	0.565583	0.00625434	0.0456747	0	1	0	0	1	1	0	1	0	1	0	0	1	0	0	1	0	1	0	0	0	0	0	0	0	1	0	1	0	1	NA
derivation	0	0.8-1	0.605634	0.51163	0.162654	0.00926413	0.0451887	0.565583	0.0159833	0.0456747	0	1	0	0	1	1	0	1	0	1	0	0	1	0	0	1	0	1	0	0	0	0	0	0	0	1	0	1	0	1	NA
derivation	0	0.8-1	0.450704	0.46965	0.226234	0.00926413	0.0451887	0.565583	0.0159833	0.0456747	1	0	0	0	1	1	0	1	0	1	0	0	1	0	0	1	0	0	0	1	0	0	0	0	0	1	0	1	0	1	NA
derivation	0	0.8-1	0.323944	0.408343	0.109375	0.00364641	0.000760746	0.493506	0.0826963	0.0456747	0	1	1	0	0	1	0	1	0	1	0	0	1	0	0	1	0	1	0	0	1	0	0	0	0	0	0	1	0	1	224.432
derivation	0	0.6-<0.8	0.507042	0.479129	0.178284	0.00926413	0.0451887	0.565583	0.00903405	0.0456747	0	1	1	0	0	1	0	1	0	1	0	0	1	0	0	1	0	1	0	0	1	0	0	0	0	0	0	1	0	1	227.249
derivation	1	0.8-1	0.43662	0.53671	0.275561	0.00541436	0.017307	0.805195	0.00208478	0.0298661	0	1	1	0	0	1	0	0	1	0	1	0	1	0	1	0	0	1	0	0	1	0	0	0	0	0	0	1	0	1	237.071
derivation	0	0.6-<0.8	0.591549	0.435789	0.184278	0.000232044	0.0292887	0.519481	0.000694927	0.0456747	0	1	1	0	0	1	0	0	1	0	1	0	0	1	0	0	1	1	0	0	1	0	0	0	0	0	1	0	1	0	239.455
derivation	0	0.6-<0.8	0.225352	0.419321	0.280477	0.00145856	0.0195892	0.545455	0.0159833	0.0456747	0	1	1	0	0	1	0	0	1	0	1	0	0	1	0	0	1	1	0	0	1	0	0	0	0	0	1	0	1	0	233.82
derivation	0	0.6-<0.8	0.43662	0.491926	0.280477	0.00318232	0.0490681	0.545455	0.0159833	0.0456747	0	1	1	0	0	1	0	0	1	1	0	0	0	1	0	0	1	1	0	0	1	0	0	0	0	0	1	0	1	0	226.166
derivation	0	0.6-<0.8	0.464789	0.462835	0.205225	3.31492e-05	0.00722708	0.558442	0.00347464	0.0456747	0	1	1	0	0	1	0	0	1	0	1	0	0	1	0	0	1	1	0	0	1	0	0	0	0	0	1	0	1	0	237.505
derivation	0	0.6-<0.8	0.422535	0.602578	0.156016	0.000353591	0.0197794	0.623377	0.00138985	0.0456747	0	1	1	0	0	1	0	0	1	1	0	0	0	1	0	0	1	1	0	0	1	0	0	0	0	0	1	0	1	0	225.949
derivation	0	0.8-1	0.704225	0.663238	0.315526	0.00170166	0.0150247	0.353247	0.00416956	0.0456747	1	0	1	0	0	1	0	0	1	0	1	0	1	0	1	0	0	1	0	0	1	0	0	0	0	0	0	1	0	1	236.921
derivation	0	0.8-1	0.549296	0.41996	0.133948	0.00926413	0.0451887	0.565583	0.0159833	0.0456747	1	0	0	0	1	1	0	1	0	1	0	0	1	0	0	1	0	1	0	0	0	0	0	0	0	1	0	1	0	1	NA
derivation	0	0.8-1	0.549296	0.488592	0.450029	0.00926413	0.0451887	0.565583	0.00903405	0.0456747	1	0	1	0	0	1	0	1	0	1	0	0	1	0	1	0	0	1	0	0	1	0	0	0	0	0	0	1	0	1	223.631
derivation	0	0.8-1	0.450704	0.509247	0.173215	0.00926413	0.0451887	0.565583	0.000694927	0.0456747	0	1	0	0	1	1	0	1	0	1	0	0	1	0	1	0	0	0	0	1	0	0	0	0	0	1	0	1	0	1	NA
derivation	0	0.8-1	0.422535	0.52668	0.16612	0.00118232	0.0952834	0.58961	0.116053	0.0456747	1	0	1	0	0	1	0	0	1	1	0	0	0	1	0	0	1	1	0	0	1	0	0	0	0	0	1	0	1	0	221.681
derivation	0	0.8-1	0.478873	0.488592	0.216863	0.00926413	0.0451887	0.565583	0.0326616	0.0456747	1	0	0	0	1	1	0	1	0	1	0	0	1	0	0	1	0	1	0	0	0	0	0	0	0	1	0	1	0	1	NA
derivation	0	0.6-<0.8	0.408451	0.329305	0.229531	0.00926413	0.0451887	0.565583	0.000694927	0.0456747	1	0	0	0	1	1	0	1	0	1	0	0	1	0	0	1	0	1	0	0	0	0	0	0	0	1	0	1	0	1	NA
derivation	0	0.6-<0.8	0.633803	0.219419	0.130811	0.00926413	0.0451887	0.565583	0.0159833	0.0456747	1	0	0	0	1	1	0	1	0	1	0	0	1	0	1	0	0	1	0	0	0	0	0	0	0	1	0	1	0	1	NA
derivation	0	0.6-<0.8	0.478873	0.492732	0.127714	0.00160221	0.148155	0.558442	0.0326616	0.0456747	0	1	1	0	0	1	0	0	1	1	0	0	1	0	0	1	0	1	0	0	1	0	0	0	0	0	0	1	0	1	226.816
derivation	0	0.8-1	0.422535	0.502908	0.142558	0.00207735	0.092811	0.54026	0.0826963	0.0456747	0	1	0	0	1	1	0	0	1	1	0	0	1	0	0	0	1	1	0	0	0	0	0	0	0	1	0	1	0	1	NA
derivation	0	0.6-<0.8	0.225352	0.517229	0.0790131	0.0187514	0.0195892	0.532468	0.0159833	0.0456747	1	0	0	0	1	1	0	1	0	1	0	0	1	0	0	1	0	1	0	0	0	0	0	0	0	1	0	1	0	1	NA
derivation	0	0.6-<0.8	0.28169	0.395066	0.206505	0.0060884	0.0100799	0.571429	0.0993746	0.0456747	1	0	1	0	0	1	0	0	1	0	1	0	1	0	1	0	0	0	1	0	0	0	1	0	0	0	0	1	0	1	479.159
derivation	0	0.6-<0.8	0.366197	0.440082	0.158112	0.000563536	0.0983264	0.623377	0.0826963	0.0456747	1	0	0	0	1	1	0	0	1	1	0	0	1	0	0	1	0	1	0	0	0	0	0	0	0	1	0	1	0	1	NA
derivation	0	0.8-1	0.43662	0.412656	0.0825708	0.00926413	0.0451887	0.565583	0.0326616	0.0456747	1	0	0	0	1	1	0	1	0	1	0	0	1	0	0	1	0	1	0	0	0	0	0	0	0	1	0	1	0	1	NA
derivation	0	0.8-1	0.267606	0.386082	0.142558	0.00926413	0.0451887	0.565583	0.0159833	0.0456747	0	1	0	0	1	1	0	1	0	1	0	0	1	0	0	1	0	0	0	1	0	0	0	0	0	1	0	1	0	1	NA
derivation	0	0.8-1	0.450704	0.661541	0.294291	0.00926413	0.0451887	0.565583	0	0.0456747	0	1	0	0	1	1	0	1	0	1	0	0	1	0	1	0	0	1	0	0	0	0	0	0	0	1	0	1	0	1	NA
derivation	0	0.6-<0.8	0.211268	0.373605	0.180673	0.00633149	0.141118	0.532468	0.0493398	0.0456747	1	0	0	0	1	1	0	1	0	1	0	0	0	1	0	0	1	0	0	1	0	0	0	0	0	1	1	0	1	0	NA
derivation	0	0.6-<0.8	0.239437	0.371292	0.131852	0.0099116	0.0161658	0.565583	0.0660181	0.0456747	0	1	0	0	1	1	0	1	0	1	0	0	1	0	0	1	0	1	0	0	0	0	0	0	0	1	0	1	0	1	NA
derivation	0	0.6-<0.8	0.605634	0.57968	0.207786	0.00926413	0.0451887	0.565583	0.00833912	0.0456747	1	0	0	0	1	1	0	1	0	1	0	0	1	0	1	0	0	1	0	0	0	0	0	0	0	1	0	1	0	1	NA
derivation	0	0.6-<0.8	0.295775	0.236773	0.10453	0.00926413	0.0451887	0.565583	0.0159833	0.0456747	0	1	0	0	1	1	0	1	0	1	0	0	1	0	0	1	0	1	0	0	0	0	0	0	0	1	0	1	0	1	NA
derivation	0	0.6-<0.8	0.408451	0.493523	0.180673	0.00926413	0.0451887	0.565583	0.0326616	0.0456747	1	0	0	0	1	1	0	1	0	1	0	0	1	0	0	1	0	1	0	0	0	0	0	0	0	1	0	1	0	1	NA
derivation	0	0.6-<0.8	0.295775	0.386484	0.128742	0.00926413	0.0451887	0.565583	0.0660181	0.0456747	1	0	1	0	0	1	0	1	0	0	1	0	0	1	0	0	1	1	0	0	1	0	0	0	0	0	1	0	1	0	230.636
derivation	0	0.6-<0.8	0.577465	0.525007	0.183073	0.00926413	0.0451887	0.565583	0.0159833	0.0456747	1	0	0	0	1	1	0	1	0	1	0	0	1	0	1	0	0	1	0	0	0	0	0	0	0	1	0	1	0	1	NA
derivation	1	0.8-1	0.647887	0.534561	0.138207	0.0117348	0.317041	0.545455	0.0326616	0.530822	1	0	0	1	0	1	0	0	1	0	1	0	1	0	0	1	0	1	0	0	0	0	1	0	0	0	0	1	0	1	484.794
derivation	0	0.8-1	0.535211	0.485143	0.135005	0.00926413	0.0451887	0.565583	0	0.0456747	1	0	0	0	1	1	0	1	0	1	0	0	1	0	0	1	0	1	0	0	0	0	0	0	0	1	0	1	0	1	NA
derivation	1	0.8-1	0.549296	0.48861	0.140371	0.00926413	0.0451887	0.565583	0.0270738	0.0456747	1	0	0	1	0	1	0	1	0	0	1	0	1	0	1	0	0	1	0	0	1	0	0	0	0	0	0	1	0	1	234.537
derivation	0	0.8-1	0.633803	0.57013	0.133948	0.00926413	0.0451887	0.565583	0.00347464	0.0456747	1	0	1	0	0	1	0	1	0	0	1	0	1	0	0	1	0	1	0	0	1	0	0	0	0	0	0	1	0	1	235.838
derivation	0	0.8-1	0.408451	0.397881	0.11335	0.00926413	0.0451887	0.565583	0.0826963	0.0456747	0	1	0	0	1	1	0	1	0	1	0	0	1	0	0	1	0	1	0	0	0	0	0	0	0	1	0	1	0	1	NA
derivation	0	0.6-<0.8	0.676056	0.598418	0.131852	0.00926413	0.0451887	0.565583	0.0326616	0.0456747	1	0	0	0	1	1	0	1	0	1	0	0	1	0	0	1	0	1	0	0	0	0	0	0	0	1	0	1	0	1	NA
derivation	0	0.6-<0.8	0.43662	0.588204	0.181871	0.00926413	0.0451887	0.565583	0.0159833	0.0456747	1	0	0	0	1	1	0	1	0	1	0	0	1	0	0	1	0	1	0	0	0	0	0	0	0	1	0	1	0	1	NA
derivation	0	0.6-<0.8	0.450704	0.559188	0.0738377	0.000165746	0.0184481	0.636364	0.182766	0.0654701	1	0	1	0	0	1	0	0	1	1	0	0	1	0	0	0	1	1	0	0	0	0	1	0	0	0	0	1	0	1	470.854
derivation	0	0.6-<0.8	0.239437	0.477193	0.103576	3.31492e-05	0.0555344	0.454545	0	0.0456747	0	1	1	0	0	1	0	0	1	0	1	0	0	1	0	0	1	1	0	0	1	0	0	0	0	0	1	0	1	0	234.037
derivation	0	0.6-<0.8	0.507042	0.411498	0.127714	0.000187845	0.0439331	0.519481	0.0270738	0.0456747	0	1	1	0	0	1	0	0	1	0	1	0	0	1	0	0	1	1	0	0	1	0	0	0	0	0	1	0	1	0	238.155
derivation	0	0.6-<0.8	0.450704	0.433642	0.180673	9.94475e-05	0.019399	0.727273	0.0270738	0.0456747	0	1	1	0	0	1	0	0	1	0	1	0	0	1	0	0	1	1	0	0	1	0	0	0	0	0	1	0	1	0	237.288
derivation	0	0.6-<0.8	0.267606	0.469792	0.228169	0.0111823	0.0678965	0.584416	0.0326616	0.0456747	0	1	1	0	0	1	0	0	1	0	1	0	1	0	0	1	0	1	0	0	1	0	0	0	0	0	1	0	1	0	234.471
derivation	0	0.8-1	0.394366	0.289354	0.167288	0.00926413	0.0451887	0.565583	0.000694927	0.0456747	0	1	0	0	1	1	0	1	0	1	0	0	1	0	0	1	0	1	0	0	0	0	0	0	0	1	0	1	0	1	NA
derivation	0	0.8-1	0.43662	0.42493	0.135005	0.00926413	0.0451887	0.565583	0.00694927	0.0456747	0	1	0	0	1	1	0	1	0	1	0	0	1	0	0	1	0	1	0	0	0	0	0	0	0	1	0	1	0	1	NA
derivation	0	0.6-<0.8	0.394366	0.326944	0.15587	0.00926413	0.0451887	0.565583	0.00486449	0.0456747	1	0	0	0	1	1	0	1	0	1	0	0	1	0	1	0	0	1	0	0	0	0	0	0	0	1	0	1	0	1	NA
derivation	0	0.8-1	0.478873	0.517364	0.0843817	0.00992265	0.00779764	0.584416	0.0159833	0.00323672	1	0	1	0	0	1	0	0	1	0	1	0	1	0	0	1	0	1	0	0	1	0	0	0	0	0	0	1	0	1	233.454
derivation	0	0.8-1	0.239437	0.437846	0.135005	0.00645304	0.0161658	0.558442	0.0159833	0.0456747	1	0	1	0	0	1	0	0	1	0	1	0	1	0	0	1	0	1	0	0	1	0	0	0	0	0	0	1	0	1	229.769
derivation	1	0.8-1	0.633803	0.594665	0.138207	0.0197238	0.22499	0.565583	0.0159833	0.0456747	1	0	0	1	0	1	0	0	1	0	1	0	1	0	0	1	0	1	0	0	0	0	0	0	1	0	0	1	0	1	733.317
derivation	0	0.8-1	0.464789	0.550254	0.136066	0.00926413	0.0451887	0.565583	0.0326616	0.0456747	1	0	1	0	0	1	0	1	0	1	0	0	1	0	0	1	0	1	0	0	1	0	0	0	0	0	0	1	0	1	222.331
derivation	0	0.6-<0.8	0.239437	0.427874	0.280477	0.00926413	0.0451887	0.565583	0.00347464	0.0456747	0	1	0	0	1	1	0	1	0	1	0	0	1	0	0	1	0	0	0	1	0	0	0	0	0	1	0	1	0	1	NA
derivation	0	0.8-1	0.591549	0.488592	0.156016	0.00926413	0.0451887	0.565583	0.0076442	0.0456747	0	1	0	0	1	1	0	1	0	1	0	0	1	0	0	1	0	1	0	0	0	0	0	0	0	1	0	1	0	1	NA
derivation	0	0.8-1	0.450704	0.571688	0.346439	0.00926413	0.0451887	0.565583	0.0159833	0.0456747	1	0	1	0	0	1	0	1	0	1	0	0	1	0	1	0	0	0	0	1	0	0	1	0	0	0	0	1	0	1	NA
derivation	0	0.8-1	0.267606	0.345293	0.139286	0.000585635	0.0070369	0.597403	0.0159833	0.0251582	0	1	1	0	0	1	0	0	1	0	1	1	0	0	1	0	0	1	0	0	1	0	0	0	0	0	0	1	0	1	234.471
derivation	0	0.8-1	0.619718	0.489285	0.114357	0.0230055	0.000570559	0.558442	0	0.0150066	0	1	1	0	0	1	0	0	1	0	1	0	1	0	1	0	0	1	0	0	1	0	0	0	0	0	0	1	0	1	239.889
derivation	0	0.6-<0.8	0.408451	0.526856	0.282007	0.00926413	0.0451887	0.565583	0.0326616	0.0456747	1	0	0	0	1	1	0	1	0	1	0	0	1	0	0	1	0	1	0	0	0	0	0	0	0	1	0	1	0	1	NA
derivation	0	0.8-1	0.478873	0.523785	0.0871368	0.0147182	0.0451887	0.565583	0.00277971	0.0456747	0	1	1	0	0	1	0	1	0	1	0	0	1	0	0	1	0	1	0	0	1	0	0	0	0	0	0	1	0	1	226.816
derivation	0	0.8-1	0.239437	0.354686	0.146081	0.00113812	0.00247242	0.51039	0.0493398	0.0456747	0	1	1	0	0	1	0	0	1	1	0	0	1	0	0	1	0	1	0	0	1	0	0	0	0	0	0	1	0	1	223.131
derivation	0	0.8-1	0.647887	0.488592	0.0825708	0.00926413	0.0451887	0.565583	0.0076442	0.0456747	1	0	0	0	1	1	0	1	0	1	0	0	1	0	0	1	0	1	0	0	0	0	0	0	0	1	0	1	0	1	NA
derivation	0	0.8-1	0.71831	0.516539	0.305332	0.000265193	0.011221	0.688312	0.0326616	0.0456747	0	1	1	0	0	1	0	0	1	0	1	0	1	0	0	1	0	0	1	0	1	0	0	0	0	0	0	1	0	1	241.406
derivation	0	0.6-<0.8	0.521127	0.57968	0.181871	0.0114144	0.0125523	0.565583	0.0159833	0.0456747	1	0	1	0	0	1	0	1	0	1	0	0	1	0	0	1	0	1	0	0	0	0	0	1	0	0	0	1	0	1	596.308
derivation	0	0.8-1	0.478873	0.605949	0.162654	0.00926413	0.0451887	0.565583	0.00208478	0.0456747	0	1	0	0	1	1	0	1	0	1	0	0	1	0	0	1	0	1	0	0	0	0	0	0	0	1	0	1	0	1	NA
derivation	0	0.8-1	0.408451	0.481977	0.0889983	0.00926413	0.0451887	0.565583	0.0159833	0.0456747	0	1	0	0	1	1	0	1	0	1	0	0	0	1	0	0	1	0	0	1	0	0	0	0	0	1	1	0	1	0	NA
derivation	0	0.8-1	0.380282	0.386766	0.0825708	0.0163315	0.0152149	0.519481	0.0493398	0.0456747	0	1	1	0	0	1	0	0	1	0	1	1	0	0	0	1	0	1	0	0	1	0	0	0	0	0	0	1	0	1	236.204
derivation	0	0.6-<0.8	0.492958	0.506336	0.180673	0.00926413	0.0451887	0.565583	0.0159833	0.0456747	0	1	0	0	1	1	0	1	0	1	0	0	1	0	0	1	0	1	0	0	0	0	0	0	0	1	0	1	0	1	NA
derivation	0	0.6-<0.8	0.478873	0.460073	0.129774	0.00926413	0.0451887	0.565583	0.0493398	0.0456747	1	0	0	0	1	1	0	1	0	1	0	0	1	0	0	1	0	1	0	0	0	0	0	0	0	1	0	1	0	1	NA
derivation	0	0.8-1	0.549296	0.623065	0.189146	0.00926413	0.0451887	0.565583	0.0159833	0.0456747	0	1	0	0	1	1	0	1	0	1	0	1	0	0	0	1	0	1	0	0	0	0	0	0	0	1	0	1	0	1	NA
derivation	0	0.6-<0.8	0.408451	0.537025	0.181871	0.00926413	0.0451887	0.565583	0.0159833	0.0456747	0	1	0	0	1	1	0	1	0	1	0	0	1	0	1	0	0	1	0	0	0	0	0	0	0	1	0	1	0	1	NA
derivation	0	0.6-<0.8	0.521127	0.471381	0.179477	0.0126298	0.0102701	0.571429	0.0159833	0.0456747	1	0	0	0	1	1	0	1	0	1	0	1	0	0	0	1	0	1	0	0	0	0	0	0	0	1	0	1	0	1	NA
derivation	0	0.6-<0.8	0.591549	0.477193	0.129774	0.00926413	0.0451887	0.565583	0	0.0456747	1	0	0	0	1	1	0	1	0	1	0	0	0	1	0	0	1	1	0	0	0	0	0	0	0	1	1	0	1	0	NA
derivation	0	0.6-<0.8	0.492958	0.485749	0.168882	0.00926413	0.0451887	0.565583	0.0076442	0.0456747	0	1	0	0	1	1	0	1	0	1	0	0	1	0	1	0	0	1	0	0	0	0	0	0	0	1	0	1	0	1	NA
derivation	0	0.6-<0.8	0.323944	0.426333	0.0729947	0.00823204	0.00152149	0.506494	0.0326616	0.0456747	1	0	0	1	0	1	0	1	0	0	1	0	1	0	0	1	0	1	0	0	0	0	1	0	0	0	0	1	0	1	479.809
derivation	0	0.6-<0.8	0.380282	0.506336	0.334549	0.00926413	0.0451887	0.565583	0.116053	0.0456747	1	0	0	0	1	1	0	1	0	1	0	0	1	0	1	0	0	1	0	0	0	0	0	0	0	1	0	1	0	1	NA
derivation	0	0.6-<0.8	0.507042	0.473662	0.156989	0.00926413	0.0451887	0.565583	0.0159833	0.0456747	0	1	0	0	1	1	0	1	0	1	0	0	0	1	0	1	0	1	0	0	0	0	0	0	0	1	1	0	1	0	NA
derivation	0	0.6-<0.8	0.746479	0.522593	0.282007	0.00926413	0.0451887	0.565583	0.0326616	0.0456747	0	1	0	0	1	1	0	1	0	1	0	0	1	0	1	0	0	1	0	0	0	0	0	0	0	1	0	1	0	1	NA
derivation	0	0.8-1	0.577465	0.652995	0.156016	0.0115801	0.0041841	0.675325	0.0159833	0.00912167	1	0	1	0	0	1	0	0	1	1	0	0	1	0	0	1	0	1	0	0	1	0	0	0	0	0	0	1	0	1	224.065
derivation	0	0.8-1	0.352113	0.46965	0.144767	0.00501657	0.0155953	0.584416	0.0493398	0.0456747	1	0	0	0	1	1	0	1	0	1	0	1	0	0	0	1	0	1	0	0	0	0	0	0	0	1	0	1	0	1	NA
derivation	0	0.8-1	0.647887	0.639343	0.292742	0.00926413	0.0451887	0.565583	0	0.0456747	0	1	1	0	0	1	0	1	0	1	0	0	1	0	1	0	0	1	0	0	1	0	0	0	0	0	0	1	0	1	229.416
derivation	0	0.8-1	0.605634	0.533095	0.241872	0.00926413	0.0451887	0.565583	0.000694927	0.0456747	0	1	0	0	1	1	0	1	0	1	0	0	1	0	0	1	0	1	0	0	0	0	0	0	0	1	0	1	0	1	NA
derivation	0	0.6-<0.8	0.43662	0.434369	0.129774	0.00926413	0.0451887	0.565583	0.0159833	0.0456747	1	0	0	0	1	1	0	1	0	1	0	0	1	0	1	0	0	1	0	0	0	0	0	0	0	1	0	1	0	1	NA
derivation	0	0.6-<0.8	0.366197	0.468975	0.124653	0.0161989	0.0332826	0.402597	0.0326616	0.0456747	1	0	1	0	0	1	0	0	1	1	0	0	1	0	0	1	0	1	0	0	1	0	0	0	0	0	0	1	0	1	220.814
derivation	0	0.8-1	0.450704	0.361446	0.0834736	0.00832044	0.0102701	0.545455	0.0159833	0.0456747	0	1	0	0	1	0	1	0	1	1	0	0	1	0	0	1	0	1	0	0	0	0	0	0	0	1	0	1	0	1	NA
derivation	0	0.8-1	0.549296	0.51235	0.137134	0.00638674	0.00988969	0.688312	0.0159833	0.0456747	1	0	1	0	0	1	0	1	0	0	1	0	1	0	0	1	0	1	0	0	1	0	0	0	0	0	0	1	0	1	234.537
derivation	0	0.8-1	0.492958	0.481317	0.115369	0.00926413	0.0451887	0.565583	0.0159833	0.0456747	1	0	0	0	1	1	0	1	0	1	0	0	1	0	1	0	0	1	0	0	0	0	0	0	0	1	0	1	0	1	NA
derivation	0	0.6-<0.8	0.197183	0.369981	0.207786	0.00926413	0.0451887	0.565583	0.0493398	0.0456747	1	0	0	0	1	1	0	1	0	1	0	0	1	0	1	0	0	1	0	0	0	0	0	0	0	1	0	1	0	1	NA
derivation	0	0.8-1	0.605634	0.43552	0.191615	0.00926413	0.0451887	0.565583	0.0326616	0.0456747	0	1	0	0	1	1	0	1	0	1	0	0	1	0	0	1	0	1	0	0	0	0	0	0	0	1	0	1	0	1	NA
derivation	0	0.8-1	0.464789	0.584541	0.156016	0.00926413	0.0451887	0.565583	0	0.0456747	1	0	0	0	1	1	0	1	0	1	0	0	1	0	1	0	0	1	0	0	0	0	0	0	0	1	0	1	0	1	NA
derivation	0	0.8-1	0.464789	0.399692	0.130037	0.00926413	0.0451887	0.565583	0.0326616	0.0456747	1	0	0	0	1	1	0	1	0	1	0	0	1	0	0	1	0	0	0	1	0	0	0	0	0	1	0	1	0	1	NA
derivation	0	0.8-1	0.43662	0.381823	0.187921	0.0116464	0.157094	0.571429	0.0660181	0.149331	0	1	1	0	0	1	0	1	0	1	0	0	1	0	0	1	0	1	0	0	1	0	0	0	0	0	0	1	0	1	226.166
derivation	0	0.8-1	0.422535	0.42493	0.135005	0.0151602	0.0629517	0.506494	0.0159833	0.0456747	0	1	0	0	1	1	0	0	1	1	0	0	1	0	0	1	0	1	0	0	0	0	0	0	0	1	0	1	0	1	NA
derivation	0	0.8-1	0.492958	0.492238	0.085295	0.00183425	0.00114112	0.519481	0.132731	0.0456747	0	1	1	0	0	1	0	0	1	0	1	1	0	0	0	1	0	1	0	0	0	0	1	0	0	0	0	1	0	1	486.678
derivation	0	0.8-1	0.253521	0.381823	0.240485	0.00926413	0.0451887	0.565583	0.000694927	0.0456747	1	0	0	0	1	1	0	1	0	1	0	0	1	0	0	1	0	1	0	0	0	0	0	0	0	1	0	1	0	1	NA
derivation	0	0.8-1	0.619718	0.669233	0.240485	0.00926413	0.0451887	0.565583	0.0326616	0.0456747	1	0	0	0	1	1	0	1	0	1	0	0	1	0	1	0	0	0	1	0	0	0	0	0	0	1	0	1	0	1	NA
derivation	0	0.8-1	0.450704	0.520218	0.189146	0.00926413	0.0451887	0.565583	0.0270738	0.0456747	1	0	0	0	1	1	0	1	0	1	0	0	1	0	0	1	0	1	0	0	0	0	0	0	0	1	0	1	0	1	NA
derivation	0	0.6-<0.8	0.295775	0.453515	0.12669	0.0142652	0.0952834	0.597403	0.0826963	0.0331028	1	0	1	0	0	1	0	0	1	0	1	0	1	0	0	0	1	1	0	0	0	0	0	0	1	0	0	1	0	1	728.116
derivation	0	0.6-<0.8	0.464789	0.487256	0.236355	0.0188619	0.0136934	0.441558	0.0159833	0.0456747	1	0	1	0	0	1	0	1	0	1	0	0	1	0	0	1	0	1	0	0	1	0	0	0	0	0	0	1	0	1	222.331
derivation	0	0.8-1	0.309859	0.20779	0.157255	0.0351713	0.0104603	0.609091	0.0159833	0.0456747	0	1	1	0	0	1	0	1	0	1	0	0	1	0	1	0	0	1	0	0	1	0	0	0	0	0	0	1	0	1	224.215
derivation	0	0.8-1	0.309859	0.20779	0.157255	0.0351713	0.0104603	0.609091	0.0159833	0.0456747	0	1	1	0	0	1	0	1	0	1	0	0	1	0	1	0	0	1	0	0	1	0	0	0	0	0	0	1	0	1	224.215
derivation	0	0.6-<0.8	0.492958	0.476429	0.206505	0.0018011	0.0165462	0.575325	0	0.0456747	1	0	1	0	0	1	0	0	1	1	0	0	1	0	1	0	0	1	0	0	0	1	0	0	0	0	0	1	0	1	347.134
derivation	0	0.8-1	0.619718	0.429899	0.136066	0.00926413	0.0451887	0.565583	0.0159833	0.0456747	1	0	0	0	1	1	0	1	0	1	0	0	1	0	0	1	0	1	0	0	0	0	0	0	0	1	0	1	0	1	NA
derivation	0	0.8-1	0.43662	0.426888	0.138207	0.00926413	0.0451887	0.565583	0.00416956	0.0456747	0	1	0	0	1	1	0	1	0	1	0	0	1	0	0	1	0	1	0	0	0	0	0	0	0	1	0	1	0	1	NA
derivation	0	0.6-<0.8	0.732394	0.686055	0.103576	0.00926413	0.0451887	0.565583	0.0159833	0.0456747	1	0	0	0	1	1	0	1	0	1	0	0	1	0	0	1	0	0	0	1	0	0	0	0	0	1	0	1	0	1	NA
derivation	0	0.8-1	0.577465	0.467955	0.187921	0.00926413	0.0451887	0.565583	0.00625434	0.0456747	1	0	1	0	0	1	0	1	0	1	0	0	1	0	0	1	0	1	0	0	1	0	0	0	0	0	0	1	0	1	224.065
derivation	0	0.6-<0.8	0.619718	0.576183	0.125669	0.00926413	0.0451887	0.565583	0.0159833	0.0456747	1	0	0	0	1	1	0	1	0	1	0	0	1	0	0	0	1	1	0	0	0	0	0	0	0	1	0	1	0	1	NA
derivation	0	0.6-<0.8	0.633803	0.505533	0.156016	0.00926413	0.0451887	0.565583	0.0159833	0.0456747	0	1	0	0	1	1	0	1	0	1	0	0	0	1	0	1	0	1	0	0	0	0	0	0	0	1	1	0	1	0	NA
derivation	0	0.6-<0.8	0.380282	0.335559	0.0772662	0.00926413	0.0451887	0.565583	0.000694927	0.0456747	1	0	0	0	1	1	0	1	0	1	0	0	1	0	0	1	0	1	0	0	0	0	0	0	0	1	0	1	0	1	NA
derivation	0	0.6-<0.8	0.267606	0.447951	0.130811	0.0134475	0.00931913	0.565583	0.0159833	0.0456747	1	0	0	0	1	1	0	1	0	1	0	0	1	0	0	1	0	1	0	0	0	0	0	0	0	1	0	1	0	1	NA
derivation	0	0.8-1	0.676056	0.528062	0.135005	0.00926413	0.0451887	0.565583	0	0.0456747	0	1	0	0	1	1	0	1	0	1	0	0	1	0	0	1	0	1	0	0	0	0	0	0	0	1	0	1	0	1	NA
derivation	0	0.8-1	0.352113	0.368874	0.187921	0.00926413	0.0451887	0.565583	0.000694927	0.0456747	0	1	0	0	1	1	0	1	0	1	0	0	1	0	1	0	0	1	0	0	0	0	0	0	0	1	0	1	0	1	NA
derivation	0	0.8-1	0.478873	0.528062	0.292742	0.00926413	0.0451887	0.565583	0.0826963	0.0456747	0	1	0	0	1	1	0	1	0	1	0	0	1	0	0	1	0	0	0	1	0	0	0	0	0	1	0	1	0	1	NA
derivation	0	0.6-<0.8	0.366197	0.39436	0.127714	0.00926413	0.0451887	0.565583	0.0159833	0.0456747	1	0	0	0	1	1	0	1	0	1	0	0	1	0	0	0	1	1	0	0	0	0	0	0	0	1	0	1	0	1	NA
derivation	0	0.6-<0.8	0.549296	0.453515	0.280477	0.0110055	0.0211107	0.61039	0.0159833	0.0456747	1	0	1	0	0	1	0	0	1	0	1	0	0	1	0	1	0	1	0	0	1	0	0	0	0	0	1	0	1	0	234.537
derivation	0	0.8-1	0.746479	0.368721	0.142558	0.0058674	0.00475466	0.662338	0.0159833	0.0456747	1	0	0	0	1	1	0	1	0	1	0	0	1	0	0	1	0	1	0	0	0	0	0	0	0	1	0	1	0	1	NA
derivation	0	0.8-1	0.633803	0.543155	0.164959	0.000961326	0.0290985	0.603896	0.00347464	0.0456747	1	0	0	1	0	1	0	0	1	0	1	0	1	0	0	0	1	1	0	0	1	0	0	0	0	0	0	1	0	1	235.838
derivation	0	0.8-1	0.267606	0.267056	0.139286	0.00644199	0.000760746	0.565583	0.0159833	0.0456747	1	0	0	0	1	1	0	0	1	1	0	0	1	0	0	1	0	0	0	1	0	0	0	0	0	1	0	1	0	1	NA
derivation	0	0.8-1	0.619718	0.488592	0.156016	0.00926413	0.0451887	0.565583	0.0159833	0.0456747	0	1	0	0	1	1	0	1	0	1	0	0	1	0	0	1	0	1	0	0	0	0	0	0	0	1	0	1	0	1	NA
derivation	0	0.8-1	0.295775	0.558065	0.156016	0.00926413	0.0451887	0.565583	0.0326616	0.0456747	0	1	1	0	0	1	0	1	0	0	1	0	1	0	0	1	0	1	0	0	1	0	0	0	0	0	0	1	0	1	234.904
derivation	0	0.6-<0.8	0.478873	0.54305	0.280477	0.00926413	0.0451887	0.565583	0.0326616	0.0456747	1	0	1	0	0	1	0	0	1	0	1	0	0	1	0	0	1	1	0	0	0	0	1	0	0	0	1	0	1	0	482.193
derivation	0	0.8-1	0.225352	0.295287	0.0614816	0.00926413	0.0451887	0.565583	0.0660181	0.0456747	1	0	0	0	1	1	0	1	0	1	0	0	1	0	1	0	0	1	0	0	0	0	0	0	0	1	0	1	0	1	NA
derivation	0	0.6-<0.8	0.507042	0.533677	0.125669	0.0172707	0.124762	0.571429	0.0493398	0.0456747	0	1	1	0	0	1	0	1	0	1	0	0	1	0	0	1	0	1	0	0	1	0	0	0	0	0	0	1	0	1	227.249
derivation	0	0.8-1	0.464789	0.521539	0.158405	0.00106077	0	0.520779	0.00972898	0.0456747	0	1	0	0	1	1	0	1	0	1	0	0	0	1	0	1	0	1	0	0	0	0	0	0	0	1	1	0	1	0	NA
derivation	0	0.8-1	0.43662	0.343544	0.0825708	0.00926413	0.0451887	0.565583	0.0326616	0.0456747	0	1	0	0	1	1	0	1	0	1	0	0	1	0	0	1	0	0	1	0	0	0	0	0	0	1	0	1	0	1	NA
derivation	0	0.8-1	0.647887	0.62225	0.396474	0.00926413	0.0451887	0.565583	0.0493398	0.0456747	1	0	1	0	0	1	0	1	0	1	0	0	1	0	0	1	0	1	0	0	0	0	1	0	0	0	0	1	0	1	473.888
derivation	0	0.8-1	0.197183	0.334506	0.116387	0.00926413	0.0451887	0.565583	0.00208478	0.0456747	1	0	0	0	1	1	0	1	0	1	0	0	1	0	1	0	0	1	0	0	0	0	0	0	0	1	0	1	0	1	NA
derivation	0	0.6-<0.8	0.464789	0.460453	0.226807	0.0154033	0.110498	0.597403	0.0493398	0.0456747	1	0	0	0	1	1	0	1	0	1	0	0	1	0	1	0	0	1	0	0	0	0	0	0	0	1	0	1	0	1	NA
derivation	0	0.8-1	0.422535	0.409615	0.0843817	0.00926413	0.0451887	0.565583	0	0.0456747	1	0	0	0	1	1	0	1	0	1	0	0	1	0	0	1	0	1	0	0	0	0	0	0	0	1	0	1	0	1	NA
derivation	0	0.8-1	0.577465	0.575195	0.0816734	0.00926413	0.0451887	0.565583	0.0326616	0.0456747	1	0	0	0	1	1	0	1	0	1	0	0	1	0	0	1	0	1	0	0	0	0	0	0	0	1	0	1	0	1	NA
derivation	0	0.8-1	0.478873	0.455055	0.135005	0.00926413	0.0451887	0.565583	0.0076442	0.0456747	0	1	0	0	1	1	0	1	0	1	0	0	1	0	0	1	0	1	0	0	0	0	0	0	0	1	0	1	0	1	NA
derivation	0	0.6-<0.8	0.225352	0.31575	0.125669	0.0198564	0.0829213	0.493506	0.0159833	0.0456747	1	0	0	0	1	1	0	1	0	1	0	0	1	0	1	0	0	1	0	0	0	0	0	0	0	1	0	1	0	1	NA
derivation	0	0.8-1	0.28169	0.372566	0.133948	0.00672928	0.00437429	0.584416	0.0826963	0.0456747	1	0	1	0	0	1	0	1	0	1	0	0	1	0	0	1	0	1	0	0	1	0	0	0	0	0	0	1	0	1	219.514
derivation	0	0.8-1	0.380282	0.375628	0.0988365	0.00926413	0.0451887	0.565583	0.000694927	0.0456747	0	1	0	0	1	1	0	1	0	1	0	0	0	1	0	0	1	1	0	0	0	0	0	0	0	1	1	0	1	0	NA
derivation	0	0.6-<0.8	0.619718	0.563438	0.202671	0.014884	0.0652339	0.662338	0.0660181	0.000147124	0	1	1	0	0	1	0	0	1	1	0	0	0	1	0	0	1	1	0	0	1	0	0	0	0	0	1	0	1	0	228.983
derivation	0	0.8-1	0.591549	0.518742	0.212943	0.0105414	0.0486877	0.454545	0.0159833	0.0456747	0	1	1	0	0	1	0	1	0	1	0	0	1	0	0	1	0	0	1	0	1	0	0	0	0	0	0	1	0	1	228.549
derivation	0	0.8-1	0.239437	0.441469	0.0807813	0.0163978	0.0214911	0.532468	0.0159833	0.0456747	0	1	0	0	1	1	0	0	1	1	0	0	1	0	0	1	0	0	0	1	0	0	0	0	0	1	0	1	0	1	NA
derivation	0	0.6-<0.8	0.394366	0.493523	0.102627	0.00851934	0.0159757	0.584416	0.00138985	0.0456747	1	0	1	0	0	1	0	0	1	0	1	0	1	0	0	1	0	1	0	0	1	0	0	0	0	0	0	1	0	1	232.153
derivation	0	0.6-<0.8	0.211268	0.428623	0.205225	0.00926413	0.0451887	0.565583	0.0159833	0.0456747	1	0	0	0	1	1	0	1	0	1	0	0	1	0	0	1	0	1	0	0	0	0	0	0	0	1	0	1	0	1	NA
derivation	0	0.6-<0.8	0.647887	0.549002	0.128742	0.00926413	0.0451887	0.565583	0	0.0456747	0	1	0	0	1	1	0	1	0	1	0	0	1	0	0	1	0	0	0	1	0	0	0	0	0	1	0	1	0	1	NA
derivation	0	0.8-1	0.760563	0.677768	0.187921	0.0120442	0.0176873	0.519481	0.0326616	0.0607621	0	1	1	0	0	1	0	1	0	1	0	0	1	0	1	0	0	0	1	0	1	0	0	0	0	0	0	1	0	1	231.15
derivation	0	0.8-1	0.422535	0.47931	0.112348	0.00824309	0.0013313	0.584416	0.00138985	0.0260409	1	0	1	0	0	1	0	0	1	0	1	0	1	0	0	1	0	1	0	0	1	0	0	0	0	0	0	1	0	1	232.587
derivation	0	0.8-1	0.507042	0.957223	0.133948	0.00733702	0.00855839	0.584416	0.000694927	0.0456747	1	0	0	0	1	1	0	1	0	1	0	0	1	0	0	1	0	1	0	0	0	0	0	0	0	1	0	1	0	1	NA
derivation	0	0.8-1	0.535211	0.53671	0.141462	0.00310497	0.00209205	0.584416	0.00277971	0.0456747	1	0	0	0	1	1	0	0	1	1	0	0	1	0	1	0	0	1	0	0	0	0	0	0	0	1	0	1	0	1	NA
derivation	0	0.6-<0.8	0.507042	0.370779	0.175904	0.00539227	0.124002	0.597403	0.0660181	0.0456747	1	0	0	0	1	1	0	1	0	1	0	0	1	0	0	1	0	1	0	0	0	0	0	0	0	1	0	1	0	1	NA
derivation	0	0.6-<0.8	0.15493	0.427874	0.229531	0.00579006	0.000190186	0.584416	0.0270738	0.0456747	1	0	1	0	0	1	0	0	1	0	1	0	0	1	0	0	1	1	0	0	1	0	0	0	0	0	1	0	1	0	228.469
derivation	0	0.8-1	0.408451	0.559586	0.110361	0.00658564	0.0195892	0.603896	0.116053	0.0456747	0	1	1	0	0	1	0	0	1	0	1	1	0	0	0	0	1	1	0	0	1	0	0	0	0	0	1	0	1	0	236.638
derivation	0	0.6-<0.8	0.492958	0.451927	0.175904	0.00446409	0.0013313	0.565583	0.00138985	0.0456747	1	0	1	0	0	1	0	0	1	0	1	0	0	1	0	0	1	1	0	0	0	0	1	0	0	0	1	0	1	0	482.41
derivation	0	0.8-1	0.577465	0.515194	0.135005	0.00926413	0.0451887	0.565583	0.0104239	0.0456747	1	0	0	0	1	1	0	1	0	1	0	0	1	0	0	1	0	1	0	0	0	0	0	0	0	1	0	1	0	1	NA
derivation	0	0.8-1	0.295775	0.438706	0.143659	0.00926413	0.0451887	0.565583	0	0.0456747	1	0	0	0	1	1	0	1	0	1	0	0	1	0	0	1	0	1	0	0	0	0	0	0	0	1	0	1	0	1	NA
derivation	0	0.8-1	0.478873	0.477943	0.137134	0.00564641	0.14245	0.532468	0.0493398	0.0456747	0	1	0	0	1	1	0	1	0	1	0	0	1	0	0	1	0	0	1	0	0	0	0	0	0	1	0	1	0	1	NA
derivation	0	0.8-1	0.521127	0.417614	0.137134	0.00926413	0.0451887	0.565583	0.116053	0.0456747	0	1	0	0	1	1	0	1	0	1	0	0	1	0	0	1	0	1	0	0	0	0	0	0	0	1	0	1	0	1	NA
derivation	0	0.8-1	0.521127	0.53671	0.114357	0.00926413	0.0451887	0.565583	0.0159833	0.0456747	0	1	0	0	1	1	0	1	0	1	0	0	1	0	0	1	0	1	0	0	0	0	0	0	0	1	0	1	0	1	NA
derivation	0	0.6-<0.8	0.478873	0.549002	0.128742	0.00926413	0.0451887	0.565583	0.0180681	0.0456747	1	0	0	0	1	1	0	1	0	1	0	0	1	0	0	1	0	1	0	0	0	0	0	0	0	1	0	1	0	1	NA
derivation	0	0.8-1	0.535211	0.475126	0.289661	0.00926413	0.0451887	0.565583	0.000694927	0.0456747	0	1	0	0	1	1	0	1	0	1	0	0	1	0	0	1	0	1	0	0	0	0	0	0	0	1	0	1	0	1	NA
derivation	0	0.8-1	0.28169	0.395399	0.136066	0.00926413	0.0451887	0.565583	0.00625434	0.0456747	0	1	0	0	1	1	0	1	0	1	0	0	1	0	1	0	0	1	0	0	0	0	0	0	0	1	0	1	0	1	NA
derivation	0	0.6-<0.8	0.577465	0.510606	0.128742	0.000154696	0.00722708	0.541558	0.0159833	0.0456747	0	1	1	0	0	1	0	0	1	1	0	0	1	0	1	0	0	1	0	0	1	0	0	0	0	0	0	1	0	1	228.333
derivation	0	0.8-1	0.535211	0.518742	0.160372	0.0208177	0.0621909	0.597403	0.0660181	0.0456747	0	1	0	0	1	1	0	0	1	1	0	0	0	1	0	0	1	1	0	0	0	0	0	0	0	1	1	0	1	0	NA
derivation	0	0.8-1	0.450704	0.333707	0.107421	0.00117127	0.126664	0.576623	0.0159833	0.0456747	0	1	1	0	0	1	0	0	1	1	0	0	1	0	1	0	0	1	0	0	1	0	0	0	0	0	0	1	0	1	226.382
derivation	0	0.6-<0.8	0.422535	0.472914	0.142834	0.00926413	0.0451887	0.565583	0.0159833	0.0456747	1	0	0	0	1	1	0	1	0	1	0	0	1	0	1	0	0	1	0	0	0	0	0	0	0	1	0	1	0	1	NA
derivation	0	0.8-1	0.577465	0.544448	0.186702	0.00112707	0.0167364	0.58961	0.149409	0.0456747	0	1	1	0	0	1	0	0	1	1	0	0	1	0	1	0	0	1	0	0	1	0	0	0	0	0	0	1	0	1	228.333
derivation	0	0.6-<0.8	0.450704	0.455045	0.128742	0.0101878	0.0916698	0.558442	0.0159833	0.0456747	0	1	0	0	1	1	0	1	0	1	0	0	1	0	0	1	0	1	0	0	0	0	0	0	0	1	0	1	0	1	NA
derivation	0	0.6-<0.8	0.394366	0.490268	0.175904	0.00926413	0.0451887	0.565583	0.0493398	0.0456747	1	0	0	0	1	1	0	1	0	1	0	0	1	0	1	0	0	1	0	0	0	0	0	0	0	1	0	1	0	1	NA
derivation	0	0.6-<0.8	0.422535	0.379335	0.175904	0.00688398	0.00532522	0.38961	0.000694927	0.0456747	0	1	0	0	1	1	0	0	1	1	0	0	0	1	0	0	1	1	0	0	0	0	0	0	0	1	1	0	1	0	NA
derivation	0	0.6-<0.8	0.422535	0.432903	0.230893	0.011105	0.0116014	0.532468	0.0159833	0.0456747	0	1	1	0	0	1	0	0	1	0	1	0	0	1	0	1	0	1	0	0	1	0	0	0	0	0	1	0	1	0	236.855
derivation	0	0.8-1	0.267606	0.408982	0.110361	0.0226298	0.0213009	0.584416	0.00347464	0.0500221	0	1	0	0	1	1	0	0	1	1	0	1	0	0	0	1	0	1	0	0	0	0	0	0	0	1	0	1	0	1	NA
derivation	0	0.8-1	0.521127	0.399076	0.135005	0.0018011	0.174591	0.481818	0.0660181	0.0456747	0	1	1	0	0	1	0	0	1	0	1	0	0	1	0	0	1	0	1	0	1	0	0	0	0	0	1	0	1	0	238.372
derivation	0	0.8-1	0.549296	0.502319	0.187921	0.00926413	0.0451887	0.565583	0.00347464	0.0456747	1	0	0	0	1	1	0	1	0	1	0	0	1	0	0	1	0	1	0	0	0	0	0	0	0	1	0	1	0	1	NA
derivation	0	0.8-1	0.408451	0.453666	0.132898	0.00926413	0.0451887	0.565583	0.00486449	0.0456747	1	0	0	0	1	1	0	1	0	1	0	0	1	0	0	1	0	1	0	0	0	0	0	0	0	1	0	1	0	1	NA
derivation	0	0.8-1	0.56338	0.59695	0.141462	0.00926413	0.0451887	0.565583	0.000694927	0.0456747	0	1	0	0	1	1	0	1	0	1	0	0	1	0	1	0	0	1	0	0	0	0	0	0	0	1	0	1	0	1	NA
derivation	0	0.8-1	0.492958	0.475842	0.133948	0.00926413	0.0451887	0.565583	0.000694927	0.0456747	0	1	0	0	1	1	0	1	0	1	0	0	1	0	0	1	0	0	0	1	0	0	0	0	0	1	0	1	0	1	NA
derivation	0	0.6-<0.8	0.352113	0.488592	0.156016	0.00926413	0.0451887	0.565583	0.0159833	0.0456747	0	1	0	0	1	1	0	1	0	1	0	0	1	0	0	1	0	1	0	0	0	0	0	0	0	1	0	1	0	1	NA
derivation	0	0.8-1	0.478873	0.699096	0.156016	0.00926413	0.0451887	0.565583	0.00347464	0.0456747	0	1	0	0	1	1	0	1	0	1	0	0	1	0	1	0	0	1	0	0	0	0	0	0	0	1	0	1	0	1	NA
derivation	0	0.8-1	0.507042	0.525172	0.116387	0.00479558	0.00665652	0.519481	0.00208478	0.0456747	0	1	1	0	0	1	0	0	1	0	1	1	0	0	0	1	0	1	0	0	1	0	0	0	0	0	0	1	0	1	238.155
derivation	0	0.8-1	0.478873	0.560786	0.132898	0.00926413	0.0451887	0.565583	0.0159833	0.0456747	0	1	0	0	1	1	0	1	0	1	0	0	1	0	0	1	0	1	0	0	0	0	0	0	0	1	0	1	0	1	NA
derivation	0	0.8-1	0.535211	0.532351	0.135005	0.00926413	0.0451887	0.565583	0	0.0456747	0	1	0	0	1	1	0	1	0	1	0	0	1	0	0	1	0	1	0	0	0	0	0	0	0	1	0	1	0	1	NA
derivation	0	0.8-1	1	0.488592	0.156016	0.00926413	0.0451887	0.565583	0.0125087	0.0456747	0	1	0	0	1	1	0	1	0	1	0	0	1	0	0	1	0	1	0	0	0	0	0	0	0	1	0	1	0	1	NA
derivation	0	0.8-1	0.295775	0.436809	0.194108	0.00926413	0.0451887	0.565583	0	0.0456747	1	0	0	0	1	1	0	1	0	1	0	0	1	0	0	1	0	1	0	0	0	0	0	0	0	1	0	1	0	1	NA
derivation	0	0.6-<0.8	0.56338	0.49619	0.280477	0.00926413	0.0451887	0.565583	0.0159833	0.0456747	0	1	0	0	1	1	0	1	0	1	0	0	1	0	1	0	0	1	0	0	0	0	0	0	0	1	0	1	0	1	NA
derivation	0	0.6-<0.8	0.267606	0.39576	0.129774	0.00926413	0.0451887	0.565583	0.0159833	0.0456747	1	0	0	0	1	1	0	1	0	1	0	0	1	0	0	1	0	1	0	0	0	0	0	0	0	1	0	1	0	1	NA
derivation	0	0.8-1	0.422535	0.407152	0.168461	0.00926413	0.0451887	0.565583	0.0159833	0.0456747	1	0	0	0	1	1	0	1	0	1	0	0	1	0	0	1	0	0	0	1	0	0	0	0	0	1	0	1	0	1	NA
derivation	0	0.6-<0.8	0.394366	0.545548	0.226807	0.022232	0.00437429	0.623377	0.0159833	0.0456747	0	1	0	0	1	1	0	1	0	1	0	0	1	0	0	1	0	1	0	0	0	0	0	0	0	1	0	1	0	1	NA
derivation	0	0.6-<0.8	0.338028	0.451508	0.15587	0.0117569	0.0983264	0.501299	0.0660181	0.0456747	0	1	0	0	1	1	0	1	0	1	0	0	0	1	0	0	1	1	0	0	0	0	0	0	0	1	1	0	1	0	NA
derivation	0	0.8-1	0.492958	0.570412	0.140371	0.0265856	0.0435527	0.585714	0.0493398	0.0456747	1	0	0	0	1	1	0	0	1	1	0	0	1	0	0	1	0	0	1	0	0	0	0	0	0	1	0	1	0	1	NA
derivation	0	0.8-1	0.380282	0.436484	0.132898	0.00926413	0.0451887	0.565583	0.149409	0.0456747	1	0	0	0	1	1	0	1	0	1	0	0	1	0	0	1	0	1	0	0	0	0	0	0	0	1	0	1	0	1	NA
derivation	0	0.6-<0.8	0.478873	0.559181	0.130811	0.000132597	0.0947128	0.597403	0.0326616	0.0456747	1	0	0	0	1	1	0	1	0	1	0	0	1	0	0	1	0	1	0	0	0	0	0	0	0	1	0	1	0	1	NA
derivation	0	0.6-<0.8	0.661972	0.68437	0.156016	0.00926413	0.0451887	0.565583	0.0076442	0.0456747	1	0	0	0	1	1	0	1	0	1	0	0	1	0	0	1	0	1	0	0	0	0	0	0	0	1	0	1	0	1	NA
derivation	0	0.6-<0.8	0.56338	0.5243	0.150325	0.00926413	0.0451887	0.565583	0.0159833	0.0456747	1	0	0	0	1	1	0	1	0	1	0	0	1	0	0	1	0	1	0	0	0	0	0	0	0	1	0	1	0	1	NA
derivation	0	0.8-1	0.521127	0.475842	0.133948	0.013116	0.0460251	0.519481	0.00972898	0.0456747	0	1	0	0	1	1	0	0	1	1	0	0	1	0	1	0	0	1	0	0	0	0	0	0	0	1	0	1	0	1	NA
derivation	0	0.6-<0.8	0.338028	0.450766	0.102627	0.00286188	0.0376569	0.55974	0.0159833	0.0456747	1	0	0	0	1	1	0	0	1	1	0	0	1	0	1	0	0	1	0	0	0	0	0	0	0	1	0	1	0	1	NA
derivation	0	0.8-1	0.225352	0.364555	0.135005	0.000707182	0.0625713	0.62987	0.0076442	0.0456747	1	0	0	0	1	1	0	1	0	1	0	0	1	0	0	1	0	1	0	0	0	0	0	0	0	1	0	1	0	1	NA
derivation	0	0.8-1	0.43662	0.385502	0.133948	0.00926413	0.0451887	0.565583	0.0159833	0.0456747	0	1	0	0	1	1	0	1	0	1	0	0	1	0	0	1	0	1	0	0	0	0	0	0	0	1	0	1	0	1	NA
derivation	0	0.8-1	0.577465	0.582962	0.291199	0.00926413	0.0451887	0.565583	0.00486449	0.0456747	0	1	0	0	1	1	0	1	0	1	0	0	1	0	0	1	0	0	0	1	0	0	0	0	0	1	0	1	0	1	NA
derivation	0	0.8-1	0.295775	0.364555	0.0816734	0.00926413	0.0451887	0.565583	0.00347464	0.0456747	0	1	0	0	1	1	0	1	0	1	0	0	1	0	0	1	0	1	0	0	0	0	0	0	0	1	0	1	0	1	NA
derivation	0	0.8-1	0.352113	0.381743	0.115369	0.00926413	0.0451887	0.565583	0.0159833	0.0456747	1	0	0	0	1	1	0	1	0	1	0	0	1	0	1	0	0	1	0	0	0	0	0	0	0	1	0	1	0	1	NA
derivation	0	0.8-1	0.492958	0.572454	0.216863	0.00125967	0.0070369	0.679221	0.0159833	0.0456747	0	1	1	0	0	1	0	0	1	1	0	0	1	0	1	0	0	1	0	0	0	1	0	0	0	0	0	1	0	1	351.402
derivation	0	0.8-1	0.366197	0.468354	0.0880652	0.00926413	0.0451887	0.565583	0.0076442	0.0456747	0	1	0	0	1	1	0	1	0	1	0	0	1	0	0	1	0	1	0	0	0	0	0	0	0	1	0	1	0	1	NA
derivation	0	0.8-1	0.450704	0.612883	0.186702	0.00926413	0.0451887	0.565583	0.0159833	0.0456747	1	0	0	0	1	1	0	1	0	1	0	0	1	0	0	1	0	1	0	0	0	0	0	0	0	1	0	1	0	1	NA
derivation	0	0.6-<0.8	0.591549	0.495365	0.0998092	0.00926413	0.0451887	0.565583	0.0159833	0.0456747	0	1	0	0	1	1	0	1	0	1	0	0	1	0	0	1	0	1	0	0	0	0	0	0	0	1	0	1	0	1	NA
derivation	0	0.8-1	0.295775	0.459059	0.195364	0.00926413	0.0451887	0.565583	0.0159833	0.0456747	1	0	0	0	1	1	0	1	0	1	0	0	1	0	1	0	0	1	0	0	0	0	0	0	0	1	0	1	0	1	NA
derivation	0	0.6-<0.8	0.211268	0.375598	0.236355	0.00926413	0.0451887	0.565583	0.0826963	0.0456747	1	0	1	0	0	1	0	1	0	1	0	1	0	0	0	1	0	1	0	0	0	0	1	0	0	0	0	1	0	1	467.17
derivation	0	0.6-<0.8	0.309859	0.578829	0.283536	0.00926413	0.0451887	0.565583	0.0270738	0.0456747	0	1	0	0	1	1	0	1	0	1	0	0	1	0	0	1	0	0	0	1	0	0	0	0	0	1	0	1	0	1	NA
derivation	0	0.8-1	0.549296	0.454088	0.11335	0.00926413	0.0451887	0.565583	0.0159833	0.0456747	0	1	0	0	1	1	0	1	0	1	0	0	1	0	1	0	0	0	0	1	0	0	0	0	0	1	0	1	0	1	NA
derivation	0	0.6-<0.8	0.507042	0.500106	0.131852	0.00926413	0.0451887	0.565583	0.00208478	0.0456747	0	1	0	0	1	1	0	1	0	1	0	0	1	0	0	1	0	1	0	0	0	0	0	0	0	1	0	1	0	1	NA
derivation	0	0.6-<0.8	0.521127	0.407215	0.127714	0.00926413	0.0451887	0.565583	0.0493398	0.0456747	1	0	0	0	1	1	0	1	0	1	0	0	1	0	0	0	1	0	0	1	0	0	0	0	0	1	1	0	1	0	NA
derivation	0	0.6-<0.8	0.478873	0.49878	0.226807	0.00926413	0.0451887	0.565583	0.0326616	0.0456747	1	0	0	0	1	1	0	1	0	1	0	0	1	0	0	1	0	1	0	0	0	0	0	0	0	1	0	1	0	1	NA
derivation	0	0.8-1	0.591549	0.418253	0.178298	0.00926413	0.0451887	0.565583	0.0493398	0.0456747	0	1	0	0	1	1	0	1	0	1	0	0	0	1	0	0	1	1	0	0	0	0	0	0	0	1	1	0	1	0	NA
derivation	0	0.8-1	0.295775	0.60861	0.212943	0.0127624	0.00855839	0.519481	0.00625434	0.0456747	1	0	1	0	0	1	0	1	0	0	1	0	1	0	1	0	0	1	0	0	1	0	0	0	0	0	0	1	0	1	230.636
derivation	0	0.8-1	0.380282	0.219535	0.140371	0.00472928	0.00114112	0.558442	0.0326616	0.0456747	1	0	0	0	1	1	0	1	0	1	0	0	1	0	0	1	0	1	0	0	0	0	0	0	0	1	0	1	0	1	NA
derivation	0	0.6-<0.8	0.394366	0.423598	0.178284	0.0224641	0.00342335	0.597403	0.0270738	0.0456747	1	0	0	0	1	1	0	1	0	1	0	0	0	1	0	0	1	0	0	1	0	0	0	0	0	1	1	0	1	0	NA
derivation	0	0.6-<0.8	0.267606	0.397924	0.12669	0.0224641	0.00342335	0.597403	0.0270738	0.0456747	1	0	0	0	1	1	0	1	0	1	0	0	0	1	0	0	1	0	0	1	0	0	0	0	0	1	1	0	1	0	NA
derivation	0	0.6-<0.8	0.690141	0.480704	0.0764008	0.00926413	0.0451887	0.565583	0.0159833	0.0456747	1	0	0	0	1	1	0	1	0	1	0	0	1	0	0	1	0	1	0	0	0	0	0	0	0	1	0	1	0	1	NA
derivation	0	0.8-1	0.760563	0.497301	0.0807813	0.00926413	0.0451887	0.565583	0.00903405	0.0456747	0	1	0	0	1	1	0	1	0	1	0	0	1	0	0	1	0	1	0	0	0	0	0	0	0	1	0	1	0	1	NA
derivation	0	0.6-<0.8	0.507042	0.543902	0.127714	0.00926413	0.0451887	0.565583	0.0159833	0.0456747	1	0	0	0	1	1	0	1	0	1	0	0	1	0	0	1	0	1	0	0	0	0	0	0	0	1	0	1	0	1	NA
derivation	0	0.6-<0.8	0.478873	0.488592	0.156016	0.00926413	0.0451887	0.565583	0	0.0456747	1	0	0	0	1	1	0	1	0	1	0	0	1	0	0	1	0	1	0	0	0	0	0	0	0	1	0	1	0	1	NA
derivation	0	0.8-1	0.492958	0.719509	0.407471	0.0224641	0.0840624	0.565583	0.0326616	0.0436957	0	1	1	0	0	1	0	0	1	1	0	0	1	0	0	1	0	0	1	0	1	0	0	0	0	0	0	1	0	1	227.032
derivation	0	0.6-<0.8	0.338028	0.418608	0.0790131	0.00926413	0.0451887	0.565583	0.00555942	0.0456747	1	0	0	0	1	1	0	1	0	1	0	0	1	0	0	1	0	1	0	0	0	0	0	0	0	1	0	1	0	1	NA
derivation	0	0.8-1	0.295775	0.407697	0.0816734	0.00926413	0.0451887	0.565583	0.0159833	0.0456747	0	1	0	0	1	1	0	1	0	1	0	0	1	0	0	1	0	1	0	0	0	0	0	0	0	1	0	1	0	1	NA
derivation	0	0.6-<0.8	0.394366	0.461536	0.158112	0.00926413	0.0451887	0.565583	0.0159833	0.0456747	1	0	1	0	0	1	0	1	0	1	0	1	0	0	1	0	0	1	0	0	0	0	1	0	0	0	0	1	0	1	469.987
derivation	0	0.8-1	0.366197	0.372479	0.141462	0.00345856	0.0028528	0.545455	0	0.0456747	0	1	1	0	0	1	0	0	1	1	0	0	1	0	0	1	0	0	0	1	1	0	0	0	0	0	0	1	0	1	NA
derivation	0	0.8-1	0.43662	0.518742	0.186702	0.0119558	0.0652339	0.571429	0.0993746	0.0456747	0	1	1	0	0	1	0	1	0	1	0	0	1	0	1	0	0	1	0	0	1	0	0	0	0	0	0	1	0	1	226.166
derivation	0	0.8-1	0.535211	0.416968	0.136066	0.00926413	0.0451887	0.565583	0.0326616	0.0456747	0	1	0	0	1	1	0	1	0	1	0	0	1	0	0	1	0	0	1	0	0	0	0	0	0	1	0	1	0	1	NA
derivation	0	0.6-<0.8	0.408451	0.430794	0.130811	0.00926413	0.0451887	0.565583	0.0326616	0.0456747	0	1	0	0	1	1	0	1	0	1	0	0	1	0	0	1	0	0	1	0	0	0	0	0	0	1	0	1	0	1	NA
derivation	0	0.6-<0.8	0.309859	0.425075	0.0764008	0.00926413	0.0451887	0.565583	0.0159833	0.0456747	0	1	0	0	1	1	0	1	0	1	0	0	1	0	0	1	0	1	0	0	0	0	0	0	0	1	0	1	0	1	NA
derivation	0	0.8-1	0.366197	0.488592	0.156016	0.00926413	0.0451887	0.565583	0.0159833	0.0456747	0	1	0	0	1	1	0	1	0	1	0	0	1	0	1	0	0	1	0	0	0	0	0	0	0	1	0	1	0	1	NA
derivation	0	0.6-<0.8	0.492958	0.472154	0.102627	0.00926413	0.0451887	0.565583	0.0660181	0.0456747	1	0	0	0	1	1	0	1	0	1	0	0	1	0	1	0	0	1	0	0	0	0	0	0	0	1	0	1	0	1	NA
derivation	0	0.6-<0.8	0.676056	0.556679	0.179477	0.00926413	0.0451887	0.565583	0.0159833	0.0456747	0	1	0	0	1	1	0	1	0	1	0	0	1	0	1	0	0	1	0	0	0	0	0	0	0	1	0	1	0	1	NA
derivation	0	0.6-<0.8	0.295775	0.430601	0.226807	0.0107293	0.0119817	0.636364	0.0076442	0.0456747	1	0	1	0	0	1	0	0	1	0	1	0	0	1	0	0	1	1	0	0	1	0	0	0	0	0	1	0	1	0	230.636
derivation	0	0.6-<0.8	0.464789	0.548162	0.332854	0.0123204	0.813427	0.714286	0.0326616	0.0456747	0	1	1	0	0	1	0	0	1	1	0	0	0	1	0	0	1	0	0	1	1	0	0	0	0	0	1	0	1	0	NA
derivation	0	0.6-<0.8	0.295775	0.366985	0.0790131	0.00926413	0.0451887	0.565583	0.00138985	0.0456747	0	1	0	0	1	1	0	1	0	1	0	1	0	0	1	0	0	1	0	0	0	0	0	0	0	1	0	1	0	1	NA
derivation	0	0.8-1	0.352113	0.513769	0.192858	0.00926413	0.0451887	0.565583	0.000694927	0.0456747	1	0	0	0	1	1	0	1	0	1	0	1	0	0	0	1	0	1	0	0	0	0	0	0	0	1	0	1	0	1	NA
derivation	0	0.6-<0.8	0.309859	0.512399	0.125669	0.00926413	0.0451887	0.565583	0.000694927	0.0456747	1	0	1	0	0	1	0	1	0	1	0	0	0	1	0	0	1	1	0	0	1	0	0	0	0	0	1	0	1	0	219.947
derivation	0	0.6-<0.8	0.619718	0.583087	0.283536	0.00926413	0.0451887	0.565583	0.0326616	0.0456747	0	1	0	0	1	1	0	1	0	1	0	0	1	0	1	0	0	1	0	0	0	0	0	0	0	1	0	1	0	1	NA
derivation	0	0.8-1	0.422535	0.462958	0.133948	0.0116243	0.0228224	0.415584	0.00347464	0.0456747	0	1	1	0	0	1	0	1	0	1	0	0	1	0	0	1	0	1	0	0	1	0	0	0	0	0	0	1	0	1	225.949
derivation	0	0.8-1	0.535211	0.6769	0.239103	0.0172928	0.0437429	0.597403	0	0.0456747	0	1	1	0	0	0	1	0	1	1	0	0	1	0	1	0	0	1	0	0	1	0	0	0	0	0	0	1	0	1	227.683
derivation	0	0.8-1	0.492958	0.462252	0.132898	0.00926413	0.0451887	0.565583	0.0326616	0.0456747	0	1	0	0	1	1	0	1	0	1	0	0	1	0	0	1	0	1	0	0	0	0	0	0	0	1	0	1	0	1	NA
derivation	0	0.8-1	0.521127	0.61337	0.167288	0.00926413	0.0451887	0.565583	0.00416956	0.0456747	0	1	0	0	1	1	0	1	0	1	0	0	1	0	0	1	0	1	0	0	0	0	0	0	0	1	0	1	0	1	NA
derivation	0	0.6-<0.8	0.577465	0.567718	0.183073	0.00926413	0.0451887	0.565583	0.0159833	0.0456747	0	1	0	0	1	1	0	1	0	1	0	0	1	0	0	1	0	1	0	0	0	0	0	0	0	1	0	1	0	1	NA
derivation	0	0.6-<0.8	0.239437	0.351454	0.0755409	0.00926413	0.0451887	0.565583	0.0159833	0.0456747	0	1	0	0	1	1	0	1	0	1	0	0	1	0	0	1	0	1	0	0	0	0	0	0	0	1	0	1	0	1	NA
derivation	0	0.8-1	0.239437	0.408343	0.0825708	0.00926413	0.0451887	0.565583	0.0159833	0.0456747	1	0	0	0	1	1	0	1	0	1	0	0	1	0	0	1	0	1	0	0	0	0	0	0	0	1	0	1	0	1	NA
derivation	0	0.8-1	0.605634	0.51799	0.211648	0.00926413	0.0451887	0.565583	0.0159833	0.0456747	0	1	0	0	1	1	0	1	0	1	0	0	1	0	0	1	0	1	0	0	0	0	0	0	0	1	0	1	0	1	NA
derivation	0	0.6-<0.8	0.267606	0.340091	0.174716	0.00926413	0.0451887	0.565583	0	0.0456747	0	1	0	0	1	1	0	1	0	1	0	0	1	0	0	1	0	1	0	0	0	0	0	0	0	1	0	1	0	1	NA
derivation	0	0.6-<0.8	0.521127	0.437181	0.153642	0.00164641	0.0290985	0.676623	0.0993746	0.0456747	1	0	1	0	0	1	0	0	1	1	0	0	1	0	1	0	0	1	0	0	0	1	0	0	0	0	0	1	0	1	347.568
derivation	0	0.8-1	0.422535	0.488592	0.156016	0.00926413	0.0451887	0.565583	0.0159833	0.0456747	0	1	0	0	1	1	0	1	0	1	0	0	1	0	0	1	0	1	0	0	0	0	0	0	0	1	0	1	0	1	NA
derivation	0	0.6-<0.8	0.507042	0.488592	0.15587	0.00926413	0.0451887	0.565583	0.0159833	0.0456747	0	1	0	0	1	1	0	1	0	1	0	0	1	0	0	1	0	1	0	0	0	0	0	0	0	1	0	1	0	1	NA
derivation	0	0.6-<0.8	0.492958	0.45111	0.174716	0.00926413	0.0451887	0.565583	0.0326616	0.0456747	1	0	0	0	1	1	0	1	0	1	0	0	1	0	0	1	0	1	0	0	0	0	0	0	0	1	0	1	0	1	NA
derivation	0	0.8-1	0.591549	0.452107	0.0834736	0.00926413	0.0451887	0.565583	0.0326616	0.0456747	1	0	0	0	1	1	0	1	0	1	0	0	1	0	0	1	0	1	0	0	0	0	0	0	0	1	0	1	0	1	NA
derivation	0	0.6-<0.8	0.295775	0.480704	0.0764008	0.00835359	0.0070369	0.565583	0.00347464	0.0456747	1	0	1	0	0	1	0	0	1	1	0	0	0	1	0	0	1	1	0	0	1	0	0	0	0	0	1	0	1	0	219.73
derivation	0	0.8-1	0.521127	0.460722	0.137134	0.00926413	0.0451887	0.565583	0.0076442	0.0456747	0	1	0	0	1	1	0	1	0	1	0	0	1	0	0	1	0	1	0	0	0	0	0	0	0	1	0	1	0	1	NA
derivation	0	0.8-1	0.450704	0.463656	0.0950493	0.00926413	0.0451887	0.565583	0	0.0456747	0	1	0	0	1	1	0	1	0	1	0	0	1	0	0	1	0	1	0	0	0	0	0	0	0	1	0	1	0	1	NA
derivation	0	0.8-1	0.633803	0.568166	0.190377	0.00926413	0.0451887	0.565583	0.0326616	0.0456747	1	0	0	0	1	1	0	1	0	1	0	0	1	0	0	1	0	1	0	0	0	0	0	0	0	1	1	0	1	0	NA
derivation	0	0.8-1	0.422535	0.521664	0.164959	0.00167956	0.0211107	0.498701	0.0493398	0.0456747	1	0	1	0	0	1	0	0	1	1	0	0	1	0	0	0	1	0	1	0	0	1	0	0	0	0	0	1	0	1	346.051
derivation	0	0.8-1	0.253521	0.39843	0.133948	0.00926413	0.0451887	0.565583	0.0159833	0.0456747	1	0	0	0	1	1	0	1	0	1	0	0	1	0	0	1	0	1	0	0	0	0	0	0	0	1	0	1	0	1	NA
derivation	0	0.8-1	0.323944	0.428795	0.0871368	0.00926413	0.0451887	0.565583	0.086171	0.0456747	0	1	0	0	1	1	0	1	0	1	0	0	0	1	0	0	1	0	0	1	0	0	0	0	0	1	1	0	1	0	NA
derivation	0	0.8-1	0.394366	0.422571	0.138207	0.00890608	0.0372765	0.597403	0.000694927	0.0411946	0	1	1	0	0	1	0	0	1	0	1	0	1	0	0	1	0	1	0	0	1	0	0	0	0	0	0	1	0	1	236.421
derivation	0	0.8-1	0.676056	0.60861	0.156016	0.0165304	0.094903	0.636364	0.0826963	0.086803	1	0	1	0	0	1	0	1	0	0	1	0	1	0	0	1	0	1	0	0	0	0	1	0	0	0	0	1	0	1	485.228
derivation	0	0.6-<0.8	0.478873	0.454287	0.179477	0.00682873	0.0041841	0.571429	0.00416956	0.0456747	0	1	1	0	0	1	0	0	1	1	0	0	0	1	0	0	1	1	0	0	0	0	1	0	0	0	1	0	1	0	475.556
derivation	0	0.6-<0.8	0.366197	0.269058	0.0746864	0.00139227	0.00589578	0.532468	0.000694927	0.0456747	0	1	1	0	0	1	0	0	1	0	1	0	0	1	0	0	1	1	0	0	1	0	0	0	0	0	1	0	1	0	235.988
derivation	0	0.6-<0.8	0.492958	0.455045	0.206505	0.0112818	0.000950932	0.532468	0.0159833	0.0456747	0	1	1	0	0	1	0	0	1	0	1	0	0	1	0	0	1	1	0	0	1	0	0	0	0	0	1	0	1	0	237.938
derivation	0	0.6-<0.8	0.492958	0.347822	0.128742	0.00562431	0.00171168	0.545455	0.0159833	0.0456747	0	1	1	0	0	1	0	0	1	0	1	0	0	1	0	0	1	1	0	0	1	0	0	0	0	0	1	0	1	0	237.938
derivation	0	0.6-<0.8	0.633803	0.420791	0.102627	0.00502762	0.0013313	0.571429	0.0159833	0.0456747	0	1	1	0	0	1	0	1	0	1	0	0	0	1	0	0	1	1	0	0	1	0	0	0	0	0	1	0	1	0	229.2
derivation	0	0.6-<0.8	0.464789	0.339865	0.0508326	0.00111602	0.000760746	0.61039	0.000694927	0.0456747	0	1	1	0	0	1	0	0	1	0	1	0	0	1	0	0	1	1	0	0	1	0	0	0	0	0	1	0	1	0	237.505
derivation	0	0.8-1	0.43662	0.343544	0.162654	0.0240552	0.0125523	0.609091	0.0493398	0.0456747	1	0	1	0	0	1	0	0	1	0	1	0	1	0	0	0	1	1	0	0	0	1	0	0	0	0	0	1	0	1	357.173
derivation	0	0.6-<0.8	0.380282	0.416505	0.128742	0.000585635	0.0213009	0.587013	0.0660181	0.0456747	0	1	0	0	1	1	0	0	1	1	0	0	0	1	0	0	1	1	0	0	0	0	0	0	0	1	1	0	1	0	NA
derivation	0	0.6-<0.8	0.43662	0.574336	0.174716	0.00926413	0.0451887	0.565583	0.0493398	0.0456747	0	1	0	0	1	1	0	1	0	1	0	0	1	0	0	1	0	1	0	0	0	0	0	0	0	1	0	1	0	1	NA
derivation	0	0.6-<0.8	0.43662	0.478319	0.177093	0.00926413	0.0451887	0.565583	0	0.0456747	0	1	0	0	1	1	0	1	0	1	0	0	1	0	0	0	1	1	0	0	0	0	0	0	0	1	0	1	0	1	NA
derivation	0	0.6-<0.8	0.309859	0.543902	0.179477	0.00926413	0.0451887	0.565583	0.00416956	0.0456747	0	1	0	0	1	1	0	1	0	1	0	0	1	0	0	1	0	1	0	0	0	0	0	0	0	1	0	1	0	1	NA
derivation	0	0.6-<0.8	0.309859	0.492732	0.179477	0.00926413	0.0451887	0.565583	0.0326616	0.0456747	0	1	0	0	1	1	0	1	0	1	0	0	1	0	0	1	0	0	0	1	0	0	0	0	0	1	0	1	0	1	NA
derivation	0	0.6-<0.8	0.267606	0.488592	0.179477	0.00926413	0.0451887	0.565583	0.0326616	0.0456747	1	0	0	0	1	1	0	1	0	1	0	0	1	0	0	1	0	1	0	0	0	0	0	0	0	1	0	1	0	1	NA
derivation	0	0.6-<0.8	0.408451	0.467291	0.156016	0.0114365	0.0235831	0.597403	0.0326616	0.0456747	0	1	0	0	1	1	0	1	0	1	0	0	1	0	0	1	0	1	0	0	0	0	0	0	0	1	0	1	0	1	NA
derivation	0	0.6-<0.8	0.605634	0.51067	0.275872	0.00926413	0.0451887	0.565583	0	0.0456747	0	1	0	0	1	1	0	1	0	1	0	0	1	0	1	0	0	0	1	0	0	0	0	0	0	1	0	1	0	1	NA
derivation	0	0.6-<0.8	0.450704	0.560937	0.205225	0.00926413	0.0451887	0.565583	0.0270738	0.0456747	0	1	0	0	1	1	0	1	0	1	0	0	1	0	0	1	0	1	0	0	0	0	0	0	0	1	0	1	0	1	NA
derivation	0	0.6-<0.8	0.478873	0.474862	0.178284	0.00926413	0.0451887	0.565583	0.00486449	0.0456747	1	0	0	0	1	1	0	1	0	1	0	0	1	0	0	1	0	1	0	0	0	0	0	0	0	1	0	1	0	1	NA
derivation	0	0.8-1	0.267606	0.341741	0.0798946	0.00926413	0.0451887	0.565583	0.0159833	0.0456747	1	0	0	0	1	1	0	1	0	1	0	0	1	0	0	1	0	1	0	0	0	0	0	0	0	1	0	1	0	1	NA
derivation	0	0.8-1	0.647887	0.486549	0.137134	0.00926413	0.0451887	0.565583	0.0270738	0.0456747	0	1	0	0	1	1	0	1	0	1	0	0	1	0	1	0	0	1	0	0	0	0	0	0	0	1	0	1	0	1	NA
derivation	0	0.6-<0.8	0.450704	0.280071	0.10453	0.00926413	0.0451887	0.565583	0.0493398	0.0456747	0	1	0	0	1	1	0	1	0	1	0	0	1	0	0	1	0	1	0	0	0	0	0	0	0	1	0	1	0	1	NA
derivation	0	0.6-<0.8	0.239437	0.325008	0.100744	0.0184972	0.104222	0.558442	0.0660181	0.0276593	1	0	0	0	1	1	0	0	1	1	0	0	1	0	0	1	0	0	1	0	0	0	0	0	0	1	0	1	0	1	NA
derivation	0	0.6-<0.8	0.394366	0.420063	0.153642	0.0177348	0.0441232	0.554545	0.0326616	0.0456747	1	0	0	0	1	1	0	0	1	0	1	0	1	0	1	0	0	1	0	0	0	0	0	0	0	1	0	1	0	1	NA
derivation	0	0.8-1	0.239437	0.410243	0.16612	0.00926413	0.0451887	0.565583	0.000694927	0.0456747	0	1	0	0	1	1	0	1	0	1	0	0	1	0	0	1	0	1	0	0	0	0	0	0	0	1	0	1	0	1	NA
derivation	0	0.6-<0.8	0.605634	0.630385	0.0988795	0.00926413	0.0451887	0.565583	0.0159833	0.0456747	0	1	0	0	1	1	0	1	0	1	0	0	1	0	0	1	0	1	0	0	0	0	0	0	0	1	0	1	0	1	NA
derivation	0	0.6-<0.8	0.661972	0.468141	0.12364	0.00926413	0.0451887	0.565583	0.0159833	0.0456747	0	1	0	0	1	1	0	1	0	1	0	0	1	0	1	0	0	1	0	0	0	0	0	0	0	1	0	1	0	1	NA
derivation	0	0.6-<0.8	0.422535	0.532801	0.156016	0.00926413	0.0451887	0.565583	0.00486449	0.0456747	1	0	0	0	1	1	0	1	0	1	0	0	1	0	0	1	0	0	0	1	0	0	0	0	0	1	0	1	0	1	NA
derivation	0	0.6-<0.8	0.521127	0.429803	0.174716	0.00926413	0.0451887	0.565583	0.0326616	0.0456747	0	1	0	0	1	1	0	1	0	1	0	0	1	0	0	0	1	1	0	0	0	0	0	0	0	1	1	0	1	0	NA
derivation	0	0.6-<0.8	0.464789	0.52176	0.229531	0.0203867	0.11183	0.558442	0	0.0456747	0	1	1	0	0	1	0	1	0	1	0	0	0	1	0	1	0	0	0	1	1	0	0	0	0	0	1	0	1	0	NA
derivation	0	0.6-<0.8	0.422535	0.456524	0.078137	0.0132265	0.0644732	0.675325	0.0826963	0.0456747	1	0	1	0	0	1	0	1	0	0	1	0	1	0	0	1	0	1	0	0	1	0	0	0	0	0	0	1	0	1	232.587
derivation	0	0.8-1	0.267606	0.407697	0.0816734	0.00926413	0.0451887	0.565583	0.00347464	0.0456747	0	1	0	0	1	1	0	1	0	1	0	0	1	0	1	0	0	1	0	0	0	0	0	0	0	1	0	1	0	1	NA
derivation	0	0.8-1	0.605634	0.488592	0.156016	0.0161105	0.0361354	0.38961	0.0159833	0.0456747	0	1	1	0	0	1	0	0	1	0	1	0	1	0	0	1	0	1	0	0	1	0	0	0	0	0	0	1	0	1	239.672
derivation	0	0.8-1	0.408451	0.436484	0.132898	0.00912707	0.00190186	0.565583	0.0326616	0.0456747	0	1	0	0	1	1	0	1	0	1	0	0	1	0	0	1	0	1	0	0	0	0	0	0	0	1	0	1	0	1	NA
derivation	0	0.6-<0.8	0.408451	0.442589	0.174716	0.00926413	0.0451887	0.565583	0.0159833	0.0456747	0	1	0	0	1	1	0	1	0	1	0	0	1	0	0	1	0	1	0	0	0	0	0	0	0	1	0	1	0	1	NA
derivation	0	0.8-1	0.323944	0.397777	0.0798946	0.00926413	0.0451887	0.565583	0.0326616	0.0456747	0	1	0	0	1	1	0	1	0	1	0	0	1	0	0	1	0	1	0	0	0	0	0	0	0	1	0	1	0	1	NA
derivation	0	0.6-<0.8	0.507042	0.488592	0.124653	0.00926413	0.0451887	0.565583	0.0159833	0.0456747	1	0	0	0	1	1	0	1	0	1	0	0	1	0	0	1	0	0	0	1	0	0	0	0	0	1	0	1	0	1	NA
derivation	0	0.8-1	0.239437	0.421928	0.190377	0.00876243	0.0296691	0.636364	0.000694927	0.0351626	1	0	1	0	0	1	0	0	1	0	1	0	1	0	1	0	0	1	0	0	1	0	0	0	0	0	0	1	0	1	229.769
derivation	0	0.6-<0.8	0.577465	0.510606	0.128742	0.0105856	0.0329022	0.506494	0	0.0456747	1	0	0	0	1	1	0	1	0	1	0	0	1	0	0	1	0	1	0	0	0	0	0	0	0	1	0	1	0	1	NA
derivation	0	0.6-<0.8	0.28169	0.3665	0.0988795	0.00108287	0.00114112	0.493506	0.000694927	0.0456747	1	0	1	0	0	1	0	0	1	0	1	0	0	1	0	0	1	1	0	0	1	0	0	0	0	0	1	0	1	0	230.42
derivation	0	0.6-<0.8	0.535211	0.458784	0.0713261	0.0136685	0.0310004	0.545455	0.00208478	0.0456747	0	1	0	0	1	1	0	1	0	1	0	0	1	0	0	1	0	1	0	0	0	0	0	0	0	1	0	1	0	1	NA
derivation	0	0.6-<0.8	0.464789	0.404983	0.175904	0.000453039	0.0117916	0.519481	0.0159833	0.0456747	1	0	1	0	0	1	0	0	1	0	1	0	0	1	0	1	0	1	0	0	1	0	0	0	0	0	1	0	1	0	233.237
derivation	0	0.6-<0.8	0.507042	0.594978	0.127714	0.00149171	0.0013313	0.545455	0.0159833	0.0456747	1	0	1	0	0	1	0	0	1	0	1	0	0	1	0	0	1	1	0	0	1	0	0	0	0	0	1	0	1	0	233.887
derivation	0	0.6-<0.8	0.422535	0.42554	0.0721576	0.000298343	0.00722708	0.623377	0.0270738	0.0456747	1	0	1	0	0	1	0	0	1	0	1	0	0	1	0	0	1	1	0	0	1	0	0	0	0	0	1	0	1	0	232.587
derivation	0	0.6-<0.8	0.323944	0.338564	0.127714	0.00926413	0.0451887	0.565583	0.00555942	0.0456747	1	0	0	0	1	1	0	1	0	1	0	0	1	0	0	1	0	1	0	0	0	0	0	0	0	1	0	1	0	1	NA
derivation	0	0.8-1	0.56338	0.582159	0.211648	0.00926413	0.0451887	0.565583	0.000694927	0.0456747	0	1	0	0	1	1	0	1	0	1	0	0	1	0	0	1	0	1	0	0	0	0	0	0	0	1	0	1	0	1	NA
derivation	0	0.6-<0.8	0.788732	0.615712	0.27433	0.00926413	0.0451887	0.565583	0.0159833	0.0456747	0	1	0	0	1	1	0	1	0	1	0	0	1	0	0	1	0	1	0	0	0	0	0	0	0	1	0	1	0	1	NA
derivation	0	0.6-<0.8	0.56338	0.441763	0.122631	0.00926413	0.0451887	0.565583	0.0826963	0.0456747	0	1	0	0	1	1	0	1	0	1	0	0	1	0	0	1	0	1	0	0	0	0	0	0	0	1	0	1	0	1	NA
derivation	0	0.6-<0.8	0.619718	0.615712	0.148126	0.00926413	0.0451887	0.565583	0.0104239	0.0456747	0	1	0	0	1	1	0	1	0	1	0	0	1	0	0	1	0	0	0	1	0	0	0	0	0	1	0	1	0	1	NA
derivation	0	0.8-1	0.366197	0.432186	0.185488	0.002	0.166603	0.565583	0.00486449	0.0456747	0	1	1	0	0	1	0	1	0	1	0	0	1	0	1	0	0	0	1	0	1	0	0	0	0	0	0	1	0	1	225.082
derivation	0	0.6-<0.8	0.507042	0.494302	0.336243	0.00926413	0.0451887	0.565583	0.0159833	0.0456747	1	0	0	0	1	1	0	1	0	1	0	0	1	0	1	0	0	1	0	0	0	0	0	0	0	1	0	1	0	1	NA
derivation	0	0.6-<0.8	0.478873	0.444971	0.229531	0.00926413	0.0451887	0.565583	0.0493398	0.0456747	1	0	0	0	1	1	0	1	0	1	0	0	1	0	0	1	0	1	0	0	0	0	0	0	0	1	0	1	0	1	NA
derivation	0	0.8-1	0.521127	0.530262	0.0843817	0.00926413	0.0451887	0.565583	0.00486449	0.0456747	1	0	0	0	1	1	0	1	0	1	0	0	1	0	0	1	0	0	0	1	0	0	0	0	0	1	0	1	0	1	NA
derivation	0	0.8-1	0.43662	0.540925	0.253576	0.00926413	0.0451887	0.565583	0.0493398	0.0456747	1	0	0	0	1	1	0	1	0	1	0	0	1	0	0	1	0	0	0	1	0	0	0	0	0	1	0	1	0	1	NA
derivation	0	0.8-1	0.43662	0.557513	0.220839	0.0113591	0.0241537	0.545455	0.00347464	0.0456747	0	1	1	0	0	1	0	0	1	1	0	0	1	0	0	1	0	1	0	0	1	0	0	0	0	0	0	1	0	1	226.166
derivation	0	0.6-<0.8	0.676056	0.458784	0.224079	0.0100221	0.17345	0.688312	0.0493398	0.0456747	1	0	0	0	1	1	0	1	0	1	0	0	1	0	0	1	0	1	0	0	0	0	0	0	0	1	0	1	0	1	NA
derivation	0	0.8-1	0.323944	0.569337	0.185488	0.00926413	0.0451887	0.565583	0.000694927	0.0456747	1	0	1	0	0	1	0	1	0	1	0	0	1	0	0	1	0	1	0	0	1	0	0	0	0	0	0	1	0	1	220.164
derivation	0	0.6-<0.8	0.521127	0.560937	0.153642	0.00926413	0.0451887	0.565583	0.000694927	0.0456747	0	1	0	0	1	1	0	1	0	1	0	0	1	0	1	0	0	1	0	0	0	0	0	0	0	1	0	1	0	1	NA
derivation	0	0.6-<0.8	0.239437	0.36931	0.102627	0.00926413	0.0451887	0.565583	0.166088	0.0456747	1	0	0	0	1	1	0	1	0	1	0	0	1	0	1	0	0	1	0	0	0	0	0	0	0	1	0	1	0	1	NA
derivation	0	0.8-1	0.309859	0.535283	0.206193	0.00119337	0.0751236	0.506494	0.0326616	0.0456747	0	1	1	0	0	1	0	0	1	1	0	0	1	0	0	1	0	1	0	0	1	0	0	0	0	0	0	1	0	1	224.215
derivation	0	0.6-<0.8	0.28169	0.385075	0.12669	0.00926413	0.0451887	0.565583	0.0326616	0.0456747	0	1	0	0	1	1	0	1	0	1	0	0	1	0	0	1	0	1	0	0	0	0	0	0	0	1	0	1	0	1	NA
derivation	0	0.6-<0.8	0.211268	0.459627	0.0979547	0.00926413	0.0451887	0.565583	0.0493398	0.0456747	1	0	1	0	0	1	0	1	0	1	0	0	1	0	1	0	0	1	0	0	1	0	0	0	0	0	0	1	0	1	218.43
derivation	0	0.8-1	0.28169	0.408343	0.136066	0.000121547	0.0717003	0.597403	0.0159833	0.113285	1	0	1	0	0	1	0	0	1	0	1	0	1	0	1	0	0	1	0	0	1	0	0	0	0	0	0	1	0	1	230.42
derivation	0	0.8-1	0.408451	0.431204	0.151595	0.000331492	0.0606695	0.597403	0	0.0372223	1	0	1	0	0	1	0	0	1	0	1	0	1	0	1	0	0	1	0	0	1	0	0	0	0	0	0	1	0	1	232.37
derivation	0	0.8-1	0.549296	0.582159	0.237727	0.000232044	0.0144542	0.571429	0.000694927	0.0589966	1	0	1	0	0	1	0	0	1	0	1	0	1	0	1	0	0	1	0	0	1	0	0	0	0	0	0	1	0	1	234.537
derivation	0	0.8-1	0.43662	0.479984	0.140371	0	0.13218	0.532468	0.000694927	0.0456747	1	0	1	0	0	1	0	0	1	0	1	0	1	0	1	0	0	1	0	0	1	0	0	0	0	0	0	1	0	1	232.803
derivation	0	0.6-<0.8	0.422535	0.436424	0.178284	0.00163536	0.00152149	0.532468	0.0326616	0.0456747	1	0	1	0	0	1	0	0	1	0	1	0	0	1	0	0	1	1	0	0	1	0	0	0	0	0	1	0	1	0	232.587
derivation	0	0.8-1	0.464789	0.519475	0.114357	0.000176796	0.1124	0.545455	0.000694927	0.0456747	1	0	1	0	0	1	0	0	1	0	1	1	0	0	1	0	0	1	0	0	1	0	0	0	0	0	0	1	0	1	233.237
derivation	0	0.8-1	0.464789	0.419289	0.289661	0.00926413	0.0451887	0.565583	0.0159833	0.0456747	0	1	0	0	1	1	0	1	0	1	0	0	1	0	0	1	0	1	0	0	0	0	0	0	0	1	0	1	0	1	NA
derivation	0	0.8-1	0.507042	0.676021	0.156016	0.00926413	0.0451887	0.565583	0.0159833	0.0456747	0	1	0	0	1	1	0	1	0	1	0	0	1	0	0	1	0	1	0	0	0	0	0	0	0	1	0	1	0	1	NA
derivation	0	0.8-1	0.591549	0.488592	0.443956	0.00926413	0.0451887	0.565583	0.00347464	0.0456747	1	0	0	0	1	1	0	1	0	1	0	0	1	0	1	0	0	1	0	0	0	0	0	0	0	1	0	1	0	1	NA
derivation	0	0.6-<0.8	0.394366	0.550641	0.156989	0.00926413	0.0451887	0.565583	0.0159833	0.0456747	0	1	0	0	1	1	0	1	0	1	0	0	1	0	0	1	0	1	0	0	0	0	0	0	0	1	0	1	0	1	NA
derivation	0	0.6-<0.8	0.422535	0.441763	0.122631	0.0111934	0.0327121	0.565583	0.00694927	0.0456747	0	1	1	0	0	1	0	0	1	0	1	0	0	1	0	0	1	1	0	0	1	0	0	0	0	0	1	0	1	0	236.855
derivation	0	0.6-<0.8	0.605634	0.525007	0.183073	0.00926413	0.0451887	0.565583	0.0660181	0.0456747	1	0	0	0	1	1	0	1	0	1	0	0	1	0	1	0	0	1	0	0	0	0	0	0	0	1	0	1	0	1	NA
derivation	0	0.8-1	0.464789	0.505853	0.140371	0.000486188	0.000760746	0.480519	0.0159833	0.017802	0	1	1	0	0	1	0	0	1	0	1	0	1	0	1	0	0	1	0	0	1	0	0	0	0	0	0	1	0	1	237.505
derivation	0	0.8-1	0.56338	0.487993	0.15924	0.000961326	0.00893876	0.538961	0.0271022	0.0456747	0	1	0	0	1	1	0	0	1	1	0	0	1	0	1	0	0	0	0	1	0	0	0	0	0	1	0	1	0	1	NA
derivation	0	0.6-<0.8	0.394366	0.366985	0.131852	0.00926413	0.0451887	0.565583	0.0076442	0.0456747	0	1	0	0	1	1	0	1	0	1	0	0	1	0	0	1	0	1	0	0	0	0	0	0	0	1	0	1	0	1	NA
derivation	0	0.8-1	0.450704	0.509423	0.106452	0.00926413	0.0451887	0.565583	0.00138985	0.0456747	1	0	0	0	1	1	0	1	0	1	0	0	1	0	0	1	0	1	0	0	0	0	0	0	0	1	0	1	0	1	NA
derivation	0	0.6-<0.8	0.422535	0.388631	0.177093	0.00130387	0.142069	0.545455	0.0270738	0.0456747	0	1	1	0	0	1	0	0	1	0	1	0	0	1	0	0	1	1	0	0	1	0	0	0	0	0	1	0	1	0	236.855
derivation	0	0.6-<0.8	0.323944	0.372918	0.0755409	0.00647514	0.000190186	0.545455	0.0159833	0.0456747	0	1	1	0	0	1	0	0	1	0	1	0	0	1	0	0	1	1	0	0	1	0	0	0	0	0	1	0	1	0	235.338
derivation	0	0.6-<0.8	0.464789	0.459627	0.326035	0.0158895	0.0028528	0.558442	0	0.0456747	0	1	1	0	0	1	0	0	1	1	0	0	0	1	0	0	1	1	0	0	1	0	0	0	0	0	1	0	1	0	226.599
derivation	0	0.6-<0.8	0.464789	0.364335	0.282007	0.0040442	0.000570559	0.584416	0.0159833	0.0456747	0	1	1	0	0	1	0	0	1	0	1	0	0	1	0	0	1	1	0	0	1	0	0	0	0	0	1	0	1	0	237.505
derivation	0	0.6-<0.8	0.422535	0.488592	0.152534	0.00351381	0.00323317	0.597403	0.0159833	0.0456747	0	1	1	0	0	1	0	0	1	0	1	0	0	1	0	0	1	1	0	0	1	0	0	0	0	0	1	0	1	0	236.855
derivation	0	0.6-<0.8	0.492958	0.407932	0.283536	0.0059337	0.000190186	0.565583	0.0326616	0.0456747	0	1	1	0	0	1	0	0	1	0	1	0	0	1	0	0	1	1	0	0	1	0	0	0	0	0	1	0	1	0	237.938
derivation	0	0.6-<0.8	0.478873	0.489415	0.351025	0.00926413	0.0451887	0.565583	0.0326616	0.0456747	0	1	0	0	1	1	0	1	0	1	0	0	1	0	0	1	0	1	0	0	0	0	0	0	0	1	0	1	0	1	NA
derivation	0	0.8-1	0.323944	0.407697	0.108396	0.0163094	0.185432	0.457143	0.116053	0.0456747	0	1	1	0	0	1	0	0	1	1	0	0	1	0	0	1	0	1	0	0	1	0	0	0	0	0	0	1	0	1	224.432
derivation	0	0.8-1	0.43662	0.500852	0.139286	0.000707182	0.0319513	0.474026	0.0826963	0.0456747	0	1	1	0	0	1	0	0	1	1	0	0	1	0	1	0	0	1	0	0	0	0	1	0	0	0	0	1	0	1	474.905
derivation	0	0.8-1	0.450704	0.374421	0.137134	0.00123757	0.0701788	0.551948	0.0159833	0.0456747	0	1	0	0	1	1	0	1	0	1	0	0	1	0	0	1	0	1	0	0	0	0	0	0	0	1	0	1	0	1	NA
derivation	0	0.8-1	0.295775	0.327937	0.16612	0.00926413	0.0451887	0.565583	0.0660181	0.0456747	0	1	0	0	1	1	0	1	0	1	0	0	1	0	1	0	0	1	0	0	0	0	0	0	0	1	0	1	0	1	NA
derivation	0	0.6-<0.8	0.253521	0.421507	0.103576	0.00926413	0.0451887	0.565583	0	0.0456747	0	1	0	0	1	1	0	1	0	1	0	0	1	0	1	0	0	0	1	0	0	0	0	0	0	1	0	1	0	1	NA
derivation	0	0.8-1	0.605634	0.492238	0.246074	0.00926413	0.0451887	0.565583	0.0660181	0.0456747	0	1	1	0	0	1	0	1	0	1	0	0	1	0	0	1	0	0	0	1	0	0	1	0	0	0	0	1	0	1	NA
derivation	0	0.6-<0.8	0.338028	0.553265	0.180673	0.00926413	0.0451887	0.565583	0.0159833	0.0456747	0	1	0	0	1	1	0	1	0	1	0	0	1	0	0	0	1	1	0	0	0	0	0	0	0	1	0	1	0	1	NA
derivation	0	0.8-1	0.478873	0.591899	0.140371	0.00926413	0.0451887	0.565583	0.00277971	0.0456747	1	0	0	0	1	1	0	1	0	1	0	0	1	0	1	0	0	1	0	0	0	0	0	0	0	1	0	1	0	1	NA
derivation	0	0.6-<0.8	0.43662	0.422839	0.125669	0.00661878	0.0935717	0.623377	0.0493398	0.0275121	0	1	1	0	0	1	0	0	1	1	0	0	1	0	0	0	1	0	1	0	1	0	0	0	0	0	0	1	0	1	226.166
derivation	0	0.6-<0.8	0.253521	0.52602	0.43182	0.0122873	0.0766451	0.428571	0.00486449	0.0456747	1	0	1	0	0	1	0	0	1	0	1	0	0	1	0	0	1	0	0	1	1	0	0	0	0	0	1	0	1	0	NA
derivation	0	0.8-1	0.478873	0.638321	0.351611	0.0122873	0.0498288	0.545455	0.0326616	0.0456747	0	1	0	0	1	1	0	1	0	1	0	0	1	0	0	1	0	1	0	0	0	0	0	0	0	1	0	1	0	1	NA
derivation	0	0.6-<0.8	0.422535	0.362938	0.125669	0.00837569	0.0534424	0.597403	0.0826963	0.0173606	0	1	0	0	1	1	0	0	1	1	0	0	1	0	1	0	0	0	1	0	0	0	0	0	0	1	0	1	0	1	NA
derivation	0	0.8-1	0.28169	0.488592	0.156016	0.0116685	0.0692278	0.61039	0.00903405	0.0456747	1	0	0	0	1	1	0	1	0	1	0	0	1	0	1	0	0	1	0	0	0	0	0	0	0	1	0	1	0	1	NA
derivation	1	0.8-1	0.253521	0.393472	0.237727	0.0160552	0.0287181	0.565583	0.0159833	0.0456747	0	1	0	1	0	1	0	0	1	0	1	0	1	0	1	0	0	1	0	0	1	0	0	0	0	0	0	1	0	1	234.254
derivation	0	0.8-1	0.619718	0.488592	0.139286	0.00926413	0.0451887	0.565583	0.000694927	0.0456747	1	0	0	0	1	1	0	1	0	1	0	0	1	0	0	1	0	1	0	0	0	0	0	0	0	1	0	1	0	1	NA
derivation	0	0.8-1	0.28169	0.488592	0.156016	0.00926413	0.0451887	0.565583	0.00138985	0.0456747	1	0	0	0	1	1	0	1	0	1	0	0	1	0	0	1	0	1	0	0	0	0	0	0	0	1	0	1	0	1	NA
derivation	0	0.8-1	0.295775	0.389166	0.132898	0.00926413	0.0451887	0.565583	0.0159833	0.0456747	1	0	0	0	1	1	0	1	0	1	0	0	1	0	0	1	0	1	0	0	0	0	0	0	0	1	0	1	0	1	NA
derivation	0	0.8-1	0.450704	0.590704	0.39275	0.0101547	0.0070369	0.467532	0.0326616	0.0456747	0	1	1	0	0	1	0	0	1	0	1	0	1	0	0	1	0	1	0	0	0	1	0	0	0	0	0	1	0	1	361.658
derivation	0	0.6-<0.8	0.239437	0.401465	0.228169	0.00145856	0.199886	0.480519	0.0076442	0.0456747	0	1	1	0	0	1	0	0	1	0	1	0	0	1	0	0	1	1	0	0	0	0	1	0	0	0	1	0	1	0	482.777
derivation	0	0.8-1	0.478873	0.596195	0.167288	0.00444199	0.0376569	0.558442	0.00138985	0.0456747	0	1	1	0	0	1	0	0	1	0	1	0	1	0	0	1	0	0	1	0	1	0	0	0	0	0	0	1	0	1	237.721
derivation	0	0.6-<0.8	0.43662	0.418608	0.131852	0.000906077	0.152529	0.590909	0.0660181	0.0456747	0	1	1	0	0	1	0	0	1	1	0	0	1	0	0	1	0	1	0	0	1	0	0	0	0	0	0	1	0	1	226.166
derivation	0	0.6-<0.8	0.366197	0.45619	0.226807	0.00581215	0.0483073	0.565583	0.00138985	0.0456747	0	1	1	0	0	1	0	0	1	0	1	0	0	1	0	0	1	1	0	0	1	0	0	0	0	0	1	0	1	0	235.988
derivation	0	0.6-<0.8	0.549296	0.523415	0.174716	0.00926413	0.0451887	0.565583	0.0493398	0.0456747	1	0	1	0	0	1	0	1	0	0	1	0	1	0	0	1	0	1	0	0	1	0	0	0	0	0	0	1	0	1	234.537
derivation	0	0.6-<0.8	0.43662	0.538794	0.139624	0.00926413	0.0451887	0.565583	0.0159833	0.0456747	1	0	0	0	1	1	0	1	0	1	0	0	1	0	1	0	0	1	0	0	0	0	0	0	0	1	0	1	0	1	NA
derivation	0	0.6-<0.8	0.422535	0.448461	0.228169	0.00933702	0.107645	0.779221	0.0826963	0.0456747	1	0	1	0	0	1	0	1	0	1	0	0	1	0	0	1	0	1	0	0	1	0	0	0	0	0	0	1	0	1	221.681
derivation	0	0.6-<0.8	0.422535	0.406485	0.0746864	0.00926413	0.0451887	0.565583	0.0159833	0.0456747	1	0	0	0	1	1	0	1	0	1	0	0	1	0	0	1	0	0	0	1	0	0	0	0	0	1	0	1	0	1	NA
derivation	0	0.6-<0.8	0.478873	0.419321	0.12669	0.00926413	0.0451887	0.565583	0.0159833	0.0456747	0	1	0	0	1	1	0	1	0	1	0	0	1	0	1	0	0	1	0	0	0	0	0	0	0	1	0	1	0	1	NA
derivation	0	0.8-1	0.43662	0.417614	0.269592	0.00581215	0.10175	0.550649	0.0993746	0.0456747	0	1	0	0	1	1	0	0	1	1	0	0	1	0	0	1	0	1	0	0	0	0	0	0	0	1	0	1	0	1	NA
derivation	0	0.6-<0.8	0.253521	0.35219	0.0713261	0.0339448	0.176683	0.701299	0.0826963	0.0158894	0	1	1	0	0	1	0	1	0	1	0	0	1	0	1	0	0	1	0	0	1	0	0	0	0	0	0	1	0	1	223.348
derivation	0	0.6-<0.8	0.309859	0.335809	0.12364	0.00979006	0.027577	0.636364	0.0270738	0.0186847	0	1	1	0	0	1	0	0	1	1	0	0	0	1	0	0	1	1	0	0	1	0	0	0	0	0	1	0	1	0	224.215
derivation	0	0.8-1	0.492958	0.416968	0.21555	0.0179227	0.0262457	0.584416	0.00347464	0.0456747	0	1	1	0	0	1	0	0	1	0	1	0	1	0	1	0	0	1	0	0	1	0	0	0	0	0	0	1	0	1	237.938
derivation	0	0.6-<0.8	0.43662	0.461536	0.0922656	0.00979006	0.0213009	0.568831	0.0660181	0.0456747	0	1	1	0	0	1	0	0	1	1	0	0	1	0	0	1	0	0	1	0	1	0	0	0	0	0	0	1	0	1	226.166
derivation	0	0.6-<0.8	0.15493	0.377208	0.0755409	0.0195691	0.0401293	0.565583	0.0159833	0.0456747	1	0	0	1	0	1	0	0	1	0	1	0	1	0	0	1	0	1	0	0	0	0	0	0	1	0	0	1	0	1	725.949
derivation	0	0.6-<0.8	0.71831	0.725522	0.156016	0.00926413	0.0451887	0.565583	0.0159833	0.0456747	1	0	0	0	1	1	0	1	0	1	0	0	0	1	0	0	1	0	0	1	0	0	0	0	0	1	1	0	1	0	NA
derivation	0	0.6-<0.8	0.408451	0.488592	0.156016	0.00926413	0.0451887	0.565583	0.0660181	0.0456747	0	1	0	0	1	1	0	1	0	1	0	0	1	0	0	1	0	1	0	0	0	0	0	0	0	1	0	1	0	1	NA
derivation	0	0.8-1	0.408451	0.530836	0.289661	0.00926413	0.0451887	0.565583	0.00625434	0.0456747	0	1	1	0	0	1	0	1	0	0	1	0	1	0	1	0	0	1	0	0	1	0	0	0	0	0	0	1	0	1	236.638
derivation	0	0.8-1	0.577465	0.51799	0.289661	0.00926413	0.0451887	0.565583	0.0159833	0.0456747	0	1	0	0	1	1	0	1	0	1	0	0	1	0	0	1	0	0	1	0	0	0	0	0	0	1	0	1	0	1	NA
derivation	0	0.8-1	0.619718	0.488592	0.156016	0.00926413	0.0451887	0.565583	0.0159833	0.0456747	0	1	0	0	1	1	0	1	0	1	0	0	1	0	1	0	0	1	0	0	0	0	0	0	0	1	0	1	0	1	NA
derivation	0	0.8-1	0.450704	0.488592	0.156016	0.00926413	0.0451887	0.565583	0.0104239	0.0456747	1	0	0	0	1	1	0	1	0	1	0	0	1	0	1	0	0	1	0	0	0	0	0	0	0	1	0	1	0	1	NA
derivation	0	0.8-1	0.464789	0.432186	0.132898	0.00926413	0.0451887	0.565583	0.0326616	0.0456747	1	0	0	0	1	1	0	1	0	1	0	0	1	0	0	1	0	1	0	0	0	0	0	0	0	1	0	1	0	1	NA
derivation	0	0.6-<0.8	0.28169	0.408477	0.12364	0.0111271	0.0686573	0.519481	0.0660181	0.0456747	0	1	1	0	0	1	0	0	1	0	1	0	1	0	1	0	0	1	0	0	1	0	0	0	0	0	0	1	0	1	234.687
derivation	0	0.6-<0.8	0.408451	0.480044	0.423593	0.0310276	0.504564	0.532468	0.116053	0.0456747	1	0	1	0	0	1	0	0	1	0	1	0	1	0	0	1	0	1	0	0	1	0	0	0	0	0	0	1	0	1	232.37
derivation	0	0.6-<0.8	0.605634	0.594081	0.152534	0.0134144	0.00551541	0.538961	0.0326616	0.0456747	0	1	0	0	1	1	0	1	0	1	0	0	1	0	0	0	1	1	0	0	0	0	0	0	0	1	0	1	0	1	NA
derivation	0	0.8-1	0.197183	0.308896	0.149372	0.000121547	0.00912895	0.588312	0.0660181	0.0456747	1	0	1	0	0	1	0	1	0	1	0	0	0	1	0	0	1	1	0	0	1	0	0	0	0	0	1	0	1	0	218.213
derivation	0	0.8-1	0.408451	0.40221	0.274058	0.00926413	0.0451887	0.565583	0.0326616	0.0456747	1	0	0	0	1	1	0	1	0	1	0	0	1	0	0	1	0	1	0	0	0	0	0	0	0	1	0	1	0	1	NA
derivation	0	0.6-<0.8	0.422535	0.52602	0.229531	0.00926413	0.0451887	0.565583	0.0660181	0.0456747	1	0	0	0	1	1	0	1	0	1	0	0	1	0	0	1	0	1	0	0	0	0	0	0	0	1	0	1	0	1	NA
derivation	0	0.8-1	0.492958	0.47725	0.136066	0.00926413	0.0451887	0.565583	0.0159833	0.0456747	1	0	0	0	1	1	0	1	0	1	0	0	1	0	0	1	0	1	0	0	0	0	0	0	0	1	0	1	0	1	NA
derivation	0	0.8-1	0.549296	0.547954	0.237727	0.00926413	0.0451887	0.565583	0.0326616	0.0456747	0	1	0	0	1	1	0	1	0	1	0	0	1	0	0	1	0	1	0	0	0	0	0	0	0	1	0	1	0	1	NA
derivation	0	0.6-<0.8	0.507042	0.457786	0.267766	0.00926413	0.0451887	0.565583	0.00486449	0.0456747	0	1	0	0	1	1	0	1	0	1	0	0	1	0	1	0	0	1	0	0	0	0	0	0	0	1	0	1	0	1	NA
derivation	0	0.6-<0.8	0.450704	0.475794	0.0970341	0.0109945	0.0070369	0.597403	0.0826963	0.0456747	1	0	1	0	0	1	0	1	0	1	0	0	1	0	1	0	0	1	0	0	0	1	0	0	0	0	0	1	0	1	346.484
derivation	0	0.8-1	0.239437	0.358299	0.112348	0.00926413	0.0451887	0.565583	0.0326616	0.0456747	0	1	0	0	1	1	0	1	0	1	0	0	1	0	0	1	0	1	0	0	0	0	0	0	0	1	0	1	0	1	NA
derivation	0	0.6-<0.8	0.760563	0.577081	0.331155	0.0123867	0.494675	0.506494	0.0159833	0.0456747	1	0	1	0	0	1	0	0	1	0	1	0	0	1	0	0	1	1	0	0	1	0	0	0	0	0	1	0	1	0	237.788
derivation	0	0.6-<0.8	0.43662	0.469792	0.125669	0.00926413	0.0451887	0.565583	0.0660181	0.0456747	0	1	0	0	1	1	0	1	0	1	0	0	1	0	0	1	0	1	0	0	0	0	0	0	0	1	0	1	0	1	NA
derivation	0	0.6-<0.8	0.323944	0.470594	0.16542	0.000850829	0.0557246	0.496104	0.0826963	0.0456747	0	1	0	0	1	1	0	1	0	1	0	0	1	0	0	0	1	1	0	0	0	0	0	0	0	1	0	1	0	1	NA
derivation	0	0.8-1	0.267606	0.222944	0.0978816	0.0129945	0.0123621	0.535065	0.0826963	0.0456747	0	1	1	0	0	1	0	1	0	1	0	0	0	1	0	0	1	1	0	0	1	0	0	0	0	0	1	0	1	0	223.565
derivation	0	0.6-<0.8	0.774648	0.614627	0.183073	4.41989e-05	0.0104603	0.605195	0.0326616	0.0456747	1	0	1	0	0	1	0	1	0	1	0	0	1	0	1	0	0	1	0	0	1	0	0	0	0	0	0	1	0	1	227.099
derivation	0	0.6-<0.8	0.464789	0.417218	0.103576	0.00926413	0.0451887	0.565583	0.0493398	0.0456747	0	1	0	0	1	1	0	1	0	1	0	1	0	0	0	1	0	1	0	0	0	0	0	0	0	1	0	1	0	1	NA
derivation	0	0.8-1	0.253521	0.420623	0.0950493	0.000110497	0.146634	0.512987	0.0159833	0.0456747	0	1	0	0	1	1	0	1	0	1	0	0	1	0	0	1	0	1	0	0	0	0	0	0	0	1	0	1	0	1	NA
derivation	0	0.8-1	0.253521	0.420623	0.0950493	0.00081768	0.168125	0.518182	0.0270738	0.0456747	0	1	0	0	1	1	0	0	1	1	0	0	1	0	0	1	0	1	0	0	0	0	0	0	0	1	0	1	0	1	NA
derivation	0	0.6-<0.8	0.549296	0.52602	0.11373	0.00164641	0.135603	0.616883	0.0826963	0.0456747	0	1	0	0	1	1	0	1	0	1	0	0	1	0	1	0	0	1	0	0	0	0	0	0	0	1	0	1	0	1	NA
derivation	0	0.6-<0.8	0.408451	0.436424	0.12669	0.00926413	0.0451887	0.565583	0.0076442	0.0456747	0	1	0	0	1	1	0	1	0	1	0	0	1	0	0	1	0	1	0	0	0	0	0	0	0	1	0	1	0	1	NA
derivation	0	0.6-<0.8	0.43662	0.577962	0.127714	0.00926413	0.0451887	0.565583	0.0159833	0.0456747	0	1	0	0	1	1	0	1	0	1	0	0	1	0	0	1	0	1	0	0	0	0	0	0	0	1	0	1	0	1	NA
derivation	0	0.6-<0.8	0.43662	0.462835	0.101683	0.012453	0.371624	0.625974	0.0493398	0.0456747	0	1	0	0	1	1	0	0	1	1	0	0	1	0	0	1	0	1	0	0	0	0	0	0	0	1	0	1	0	1	NA
derivation	0	0.6-<0.8	0.56338	0.534536	0.178284	0.00823204	0.0384176	0.565583	0.0159833	0.0456747	0	1	0	0	1	1	0	1	0	1	0	0	1	0	0	1	0	1	0	0	0	0	0	0	0	1	0	1	0	1	NA
derivation	0	0.6-<0.8	0.647887	0.528486	0.181871	0.00926413	0.0451887	0.565583	0.0076442	0.0456747	1	0	0	0	1	1	0	1	0	1	0	0	1	0	0	1	0	1	0	0	0	0	0	0	0	1	0	1	0	1	NA
derivation	0	0.6-<0.8	0.366197	0.445736	0.127714	0.00926413	0.0451887	0.565583	0.0159833	0.0456747	1	0	0	0	1	1	0	1	0	1	0	0	1	0	0	1	0	0	1	0	0	0	0	0	0	1	0	1	0	1	NA
derivation	0	0.6-<0.8	0.619718	0.540474	0.128742	0.00926413	0.0451887	0.565583	0.0271022	0.0456747	0	1	0	0	1	1	0	1	0	1	0	0	1	0	1	0	0	1	0	0	0	0	0	0	0	1	0	1	0	1	NA
derivation	0	0.6-<0.8	0.309859	0.474056	0.0738377	0.00926413	0.0451887	0.565583	0.0326616	0.0456747	0	1	0	0	1	1	0	1	0	1	0	0	1	0	1	0	0	0	1	0	0	0	0	0	0	1	0	1	0	1	NA
derivation	0	0.8-1	0.43662	0.423841	0.126874	0.00926413	0.0451887	0.565583	0.0326616	0.0456747	1	0	0	0	1	1	0	1	0	1	0	0	1	0	0	0	1	1	0	0	0	0	0	0	0	1	0	1	0	1	NA
derivation	1	0.6-<0.8	0.309859	0.517229	0.105489	0.00812155	0.00114112	0.558442	0.00625434	0.0456747	0	1	0	1	0	1	0	0	1	0	1	0	1	0	1	0	0	1	0	0	0	0	0	1	0	0	0	1	0	1	608.231
derivation	0	0.6-<0.8	0.408451	0.323655	0.175904	0.0172818	0.0041841	0.597403	0.00138985	0.0456747	0	1	1	0	0	1	0	0	1	0	1	0	0	1	0	0	1	1	0	0	1	0	0	0	0	0	1	0	1	0	236.638
derivation	0	0.6-<0.8	0.676056	0.557373	0.326035	0.00159116	0.139597	0.61039	0.0326616	0.0456747	1	0	1	0	0	1	0	0	1	0	1	0	0	1	0	1	0	1	0	0	0	0	1	0	0	0	1	0	1	0	485.228
derivation	0	0.6-<0.8	0.647887	0.636797	0.156016	0.0170387	0.178205	0.565583	0.0993746	0.0456747	0	1	1	0	0	1	0	1	0	1	0	0	1	0	0	1	0	1	0	0	1	0	0	0	0	0	0	1	0	1	229.416
derivation	0	0.6-<0.8	0.605634	0.573385	0.27433	0.00926413	0.0451887	0.565583	0.0660181	0.0456747	1	0	0	0	1	1	0	1	0	1	0	0	1	0	0	1	0	1	0	0	0	0	0	0	0	1	0	1	0	1	NA
derivation	0	0.6-<0.8	0.43662	0.488592	0.184278	0.00926413	0.0451887	0.565583	0.00138985	0.0456747	0	1	0	0	1	1	0	1	0	1	0	0	1	0	0	1	0	0	0	1	0	0	0	0	0	1	0	1	0	1	NA
derivation	0	0.8-1	0.478873	0.402081	0.106452	0.00926413	0.0451887	0.565583	0.0326616	0.0456747	1	0	0	0	1	1	0	1	0	1	0	0	1	0	0	1	0	1	0	0	0	0	0	0	0	1	0	1	0	1	NA
derivation	0	0.6-<0.8	0.549296	0.488592	0.156016	0.00926413	0.0451887	0.565583	0.0326616	0.0456747	0	1	0	0	1	1	0	1	0	1	0	0	1	0	0	1	0	1	0	0	0	0	0	0	0	1	0	1	0	1	NA
derivation	0	0.6-<0.8	0.492958	0.569451	0.127714	0.00926413	0.0451887	0.565583	0	0.0456747	0	1	0	0	1	1	0	1	0	1	0	0	1	0	0	1	0	1	0	0	0	0	0	0	0	1	0	1	0	1	NA
derivation	0	0.8-1	0.28169	0.490148	0.109375	0.00926413	0.0451887	0.565583	0.0159833	0.0456747	1	0	0	0	1	1	0	1	0	1	0	0	1	0	0	1	0	1	0	0	0	0	0	0	0	1	0	1	0	1	NA
derivation	0	0.8-1	0.521127	0.440485	0.192858	0.00517127	0.0233929	0.480519	0.00208478	0.0456747	1	0	0	0	1	1	0	1	0	1	0	0	0	1	0	0	1	1	0	0	0	0	0	0	0	1	1	0	1	0	NA
derivation	0	0.6-<0.8	0.535211	0.484193	0.179477	0.000762431	0.0159757	0.527273	0.0159833	0.0456747	1	0	0	0	1	1	0	1	0	1	0	0	0	1	0	0	1	1	0	0	0	0	0	0	0	1	1	0	1	0	NA
derivation	0	0.8-1	0.521127	0.440485	0.139286	0.00502762	0.0235831	0.62987	0.0493398	0.0456747	1	0	1	0	0	1	0	0	1	0	1	0	1	0	0	1	0	1	0	0	1	0	0	0	0	0	0	1	0	1	234.104
derivation	0	0.6-<0.8	0.183099	0.407215	0.179477	0.00926413	0.0451887	0.565583	0.0159833	0.0456747	0	1	0	0	1	1	0	1	0	1	0	0	0	1	0	0	1	1	0	0	0	0	0	0	0	1	1	0	1	0	NA
derivation	0	0.8-1	0.366197	0.496545	0.125831	0.00926413	0.0451887	0.565583	0.0493398	0.0456747	1	0	0	0	1	1	0	1	0	1	0	0	0	1	0	0	1	1	0	0	0	0	0	0	0	1	1	0	1	0	NA
derivation	0	0.6-<0.8	0.338028	0.488592	0.33963	0.0038674	0.0249144	0.506494	0.0493398	0.0257467	1	0	1	0	0	1	0	0	1	0	1	0	1	0	0	1	0	1	0	0	1	0	0	0	0	0	0	1	0	1	231.286
derivation	0	0.6-<0.8	0.394366	0.397188	0.278945	0.0387735	0.174211	0.649351	0.166088	0.0456747	0	1	1	0	0	1	0	0	1	1	0	0	0	1	0	0	1	1	0	0	1	0	0	0	0	0	1	0	1	0	225.515
derivation	0	0.8-1	0.619718	0.585317	0.137134	0.00164641	0.0184481	0.505195	0.0403058	0.0456747	1	0	0	0	1	1	0	0	1	1	0	0	1	0	0	1	0	1	0	0	0	0	0	0	0	1	0	1	0	1	NA
derivation	0	0.8-1	0.56338	0.458662	0.212943	0.00926413	0.0451887	0.565583	0.0270738	0.0456747	0	1	0	0	1	1	0	1	0	1	0	0	1	0	0	1	0	1	0	0	0	0	0	0	0	1	0	1	0	1	NA
derivation	0	0.8-1	0.43662	0.384859	0.185488	0.00926413	0.0451887	0.565583	0.0826963	0.0456747	1	0	0	0	1	1	0	1	0	1	0	0	1	0	1	0	0	1	0	0	0	0	0	0	0	1	0	1	0	1	NA
derivation	0	0.8-1	0.43662	0.455055	0.135005	0.0118343	0.0169266	0.623377	0.0826963	0.0456747	1	0	0	0	1	1	0	1	0	1	0	0	1	0	0	1	0	1	0	0	0	0	0	0	0	1	0	1	0	1	NA
derivation	0	0.6-<0.8	0.56338	0.581345	0.131852	0.00926413	0.0451887	0.565583	0.00555942	0.0456747	1	0	0	0	1	1	0	1	0	1	0	0	1	0	0	1	0	1	0	0	0	0	0	0	0	1	0	1	0	1	NA
derivation	0	0.6-<0.8	0.535211	0.478685	0.0790131	0.00926413	0.0451887	0.565583	0.0660181	0.0456747	1	0	0	0	1	1	0	1	0	1	0	0	1	0	0	1	0	1	0	0	0	0	0	0	0	1	0	1	0	1	NA
derivation	0	0.6-<0.8	0.633803	0.513239	0.0746864	0.00926413	0.0451887	0.565583	0.0076442	0.0456747	1	0	0	0	1	1	0	1	0	1	0	0	1	0	1	0	0	1	0	0	0	0	0	0	0	1	0	1	0	1	NA
derivation	0	0.8-1	0.43662	0.428795	0.100762	0.00916022	0.149677	0.561039	0.0660181	0.0456747	1	0	1	0	0	1	0	0	1	0	1	0	1	0	1	0	0	1	0	0	1	0	0	0	0	0	0	1	0	1	232.803
derivation	0	0.6-<0.8	0.647887	0.488592	0.156016	0.00926413	0.0451887	0.565583	0.0159833	0.0456747	1	0	0	0	1	1	0	1	0	1	0	0	1	0	0	1	0	1	0	0	0	0	0	0	0	1	0	1	0	1	NA
derivation	0	0.6-<0.8	0.478873	0.556438	0.198844	0.00926413	0.0451887	0.565583	0.0159833	0.0456747	0	1	0	0	1	1	0	1	0	1	0	0	1	0	0	1	0	1	0	0	0	0	0	0	0	1	0	1	0	1	NA
derivation	0	0.6-<0.8	0.549296	0.488592	0.329454	0.00926413	0.0451887	0.565583	0.0159833	0.0456747	0	1	0	0	1	1	0	1	0	1	0	0	1	0	1	0	0	1	0	0	0	0	0	0	0	1	0	1	0	1	NA
derivation	0	0.6-<0.8	0.267606	0.492732	0.179477	0.00926413	0.0451887	0.565583	0.00138985	0.0456747	0	1	0	0	1	1	0	1	0	1	0	0	1	0	0	1	0	1	0	0	0	0	0	0	0	1	0	1	0	1	NA
derivation	0	0.8-1	0.450704	0.492922	0.11335	0.00926413	0.0451887	0.565583	0.00486449	0.0456747	0	1	0	0	1	1	0	1	0	1	0	0	1	0	0	1	0	1	0	0	0	0	0	0	0	1	0	1	0	1	NA
derivation	0	0.6-<0.8	0.464789	0.488592	0.156016	0.00926413	0.0451887	0.565583	0.0270738	0.0456747	0	1	0	0	1	1	0	1	0	1	0	0	1	0	0	1	0	1	0	0	0	0	0	0	0	1	0	1	0	1	NA
derivation	0	0.8-1	0.788732	0.652995	0.21555	0.00926413	0.0451887	0.565583	0.0159833	0.0456747	1	0	0	0	1	1	0	1	0	1	0	0	1	0	0	1	0	1	0	0	0	0	0	0	0	1	0	1	0	1	NA
derivation	0	0.6-<0.8	0.661972	0.536209	0.14176	0.00926413	0.0451887	0.565583	0.00208478	0.0456747	1	0	0	1	0	1	0	1	0	1	0	0	1	0	0	1	0	1	0	0	0	1	0	0	0	0	0	1	0	1	349.735
derivation	0	0.6-<0.8	0.366197	0.542183	0.151428	0.00436464	0.00304298	0.545455	0.0270738	0.0456747	1	0	1	0	0	1	0	0	1	0	1	0	0	1	0	0	1	1	0	0	0	0	0	1	0	0	1	0	1	0	604.83
derivation	0	0.8-1	0.450704	0.26757	0.0997966	0.00926413	0.0451887	0.565583	0.0326616	0.0456747	0	1	0	0	1	1	0	1	0	1	0	0	1	0	1	0	0	1	0	0	0	0	0	0	0	1	0	1	0	1	NA
derivation	0	0.6-<0.8	0.394366	0.31575	0.177093	0.0232928	0.131989	0.597403	0.0826963	0.0456747	1	0	0	0	1	1	0	1	0	1	0	0	1	0	0	1	0	1	0	0	0	0	0	0	0	1	0	1	0	1	NA
derivation	0	0.6-<0.8	0.338028	0.482582	0.0998092	0.00926413	0.0451887	0.565583	0.0159833	0.0456747	1	0	0	0	1	1	0	1	0	1	0	0	1	0	1	0	0	0	1	0	0	0	0	0	0	1	0	1	0	1	NA
derivation	0	0.8-1	0.690141	0.436809	0.220839	0.00926413	0.0451887	0.565583	0.0493398	0.0456747	0	1	0	0	1	1	0	0	1	1	0	0	1	0	0	1	0	1	0	0	0	0	0	0	0	1	0	1	0	1	NA
derivation	0	0.6-<0.8	0.352113	0.500106	0.131852	0.00661878	0.0121719	0.545455	0.0493398	0.0456747	0	1	1	0	0	1	0	1	0	1	0	0	1	0	1	0	0	1	0	0	1	0	0	0	0	0	0	1	0	1	224.865
derivation	0	0.8-1	0.535211	0.531598	0.133948	0.012	0.0538227	0.597403	0.00138985	0.0456747	1	0	0	0	1	1	0	0	1	1	0	0	1	0	0	1	0	1	0	0	0	0	0	0	0	1	0	1	0	1	NA
derivation	0	0.6-<0.8	0.338028	0.350773	0.12669	0.00746961	0.0884367	0.532468	0.00833912	0.0456747	0	1	0	0	1	1	0	1	0	1	0	0	0	1	0	0	1	1	0	0	0	0	0	0	0	1	1	0	1	0	NA
derivation	0	0.6-<0.8	0.507042	0.528486	0.0904358	0.00108287	0.00152149	0.612987	0.00416956	0.0456747	0	1	1	0	0	1	0	0	1	1	0	0	1	0	0	1	0	1	0	0	1	0	0	0	0	0	0	1	0	1	227.249
derivation	0	0.6-<0.8	0.56338	0.483395	0.12669	0.00926413	0.0451887	0.565583	0.0326616	0.0456747	0	1	0	0	1	1	0	1	0	1	0	0	1	0	0	1	0	1	0	0	0	0	0	0	0	1	0	1	0	1	NA
derivation	0	0.8-1	0.507042	0.498026	0.135005	6.62983e-05	0.0146444	0.545455	0.0159833	0.0456747	0	1	1	0	0	1	0	0	1	1	0	0	1	0	1	0	0	1	0	0	1	0	0	0	0	0	0	1	0	1	227.249
derivation	0	0.8-1	0.28169	0.379354	0.138207	0.0109171	0.00190186	0.565583	0.0660181	0.0456747	1	0	0	0	1	1	0	1	0	1	0	0	1	0	1	0	0	0	0	1	0	0	0	0	0	1	0	1	0	1	NA
derivation	0	0.6-<0.8	0.422535	0.530997	0.122631	0.00926413	0.0451887	0.565583	0.0159833	0.0456747	0	1	0	0	1	1	0	1	0	1	0	0	1	0	1	0	0	1	0	0	0	0	0	0	0	1	0	1	0	1	NA
derivation	0	0.6-<0.8	0.309859	0.407932	0.245103	0.00316022	0.169456	0.767532	0.0660181	0.0456747	1	0	0	0	1	1	0	1	0	1	0	0	1	0	0	1	0	1	0	0	0	0	0	0	0	1	0	1	0	1	NA
derivation	0	0.6-<0.8	0.647887	0.488592	0.0713261	0.00926413	0.0451887	0.565583	0.0326616	0.0456747	0	1	0	0	1	1	0	1	0	1	0	0	1	0	0	1	0	1	0	0	0	0	0	0	0	1	0	1	0	1	NA
derivation	0	0.6-<0.8	0.661972	0.497	0.127714	0.00078453	0.0910993	0.558442	0.0660181	0.0282478	1	0	1	0	0	1	0	0	1	0	1	0	0	1	0	0	1	1	0	0	1	0	0	0	0	0	1	0	1	0	236.271
derivation	0	0.8-1	0.661972	0.540925	0.0816734	0.00427624	0.0848231	0.584416	0.0159833	0.0456747	1	0	1	0	0	1	0	0	1	0	1	0	1	0	0	1	0	1	0	0	1	0	0	0	0	0	0	1	0	1	236.271
derivation	0	0.6-<0.8	0.464789	0.467291	0.122631	0.00318232	0.0159757	0.565583	0.000694927	0.0456747	1	0	1	0	0	1	0	0	1	0	1	0	0	1	0	0	1	1	0	0	1	0	0	0	0	0	1	0	1	0	233.237
derivation	0	0.6-<0.8	0.422535	0.422905	0.158112	0.00926413	0.0451887	0.565583	0.0118138	0.0456747	1	0	0	0	1	1	0	1	0	1	0	0	1	0	1	0	0	1	0	0	0	0	0	0	0	1	0	1	0	1	NA
derivation	0	0.8-1	0.295775	0.457748	0.112348	0.00658564	0.000950932	0.545455	0.0326616	0.0456747	0	1	0	0	1	1	0	1	0	1	0	0	1	0	0	1	0	0	0	1	0	0	0	0	0	1	0	1	0	1	NA
derivation	0	0.6-<0.8	0.464789	0.503883	0.177093	0.00926413	0.0451887	0.565583	0.0159833	0.0456747	0	1	0	0	1	1	0	1	0	1	0	0	1	0	0	1	0	1	0	0	0	0	0	0	0	1	0	1	0	1	NA
derivation	0	0.6-<0.8	0.84507	0.488592	0.156016	0.00926413	0.0451887	0.565583	0.0159833	0.0456747	0	1	0	0	1	1	0	1	0	1	0	0	1	0	0	1	0	1	0	0	0	0	0	0	0	1	0	1	0	1	NA
derivation	0	0.6-<0.8	0.422535	0.461536	0.210357	0.00926413	0.0451887	0.565583	0	0.0456747	1	0	1	0	0	1	0	1	0	0	1	0	1	0	1	0	0	1	0	0	1	0	0	0	0	0	0	1	0	1	232.587
derivation	0	0.8-1	0.295775	0.462062	0.112348	0.00926413	0.0451887	0.565583	0.0826963	0.0456747	1	0	0	0	1	1	0	1	0	1	0	0	1	0	0	1	0	1	0	0	0	0	0	0	0	1	0	1	0	1	NA
derivation	0	0.6-<0.8	0.309859	0.465527	0.429779	0.0102541	0.0338532	0.584416	0.0660181	0.0456747	0	1	1	0	0	1	0	0	1	0	1	0	0	1	0	1	0	0	1	0	1	0	0	0	0	0	1	0	1	0	235.121
derivation	0	0.8-1	0.577465	0.527313	0.186702	0.0215249	0.0300494	0.565583	0.00625434	0.0456747	0	1	0	0	1	1	0	1	0	1	0	0	1	0	0	1	0	1	0	0	0	0	0	0	0	1	0	1	0	1	NA
derivation	0	0.8-1	0.521127	0.604015	0.192858	0.00926413	0.0451887	0.565583	0.0493398	0.0456747	0	1	0	0	1	1	0	1	0	1	0	0	1	0	0	1	0	1	0	0	0	0	0	0	0	1	0	1	0	1	NA
derivation	0	0.6-<0.8	0.690141	0.488592	0.156016	0.00926413	0.0451887	0.565583	0.0159833	0.0456747	1	0	0	0	1	1	0	1	0	1	0	0	1	0	0	1	0	1	0	0	0	0	0	0	0	1	0	1	0	1	NA
derivation	0	0.8-1	0.605634	0.573612	0.132898	0.000232044	0.105553	0.597403	0.0270738	0.0719435	0	1	0	1	0	1	0	0	1	0	1	1	0	0	1	0	0	1	0	0	1	0	0	0	0	0	0	1	0	1	239.672
derivation	0	0.6-<0.8	0.309859	0.554938	0.202671	0.00409945	0.0195892	0.545455	0.0826963	0.0456747	1	0	0	0	1	1	0	1	0	1	0	0	1	0	0	1	0	0	0	1	0	0	0	0	0	1	0	1	0	1	NA
derivation	0	0.6-<0.8	0.549296	0.546436	0.125669	0.000475138	0.0330924	0.623377	0	0.0456747	0	1	1	0	0	1	0	0	1	0	1	0	0	1	0	0	1	1	0	0	1	0	0	0	0	0	1	0	1	0	238.805
derivation	0	0.8-1	0.267606	0.429236	0.240485	0.000718232	0.0460251	0.557143	0.0826963	0.0456747	0	1	1	0	0	1	0	0	1	1	0	0	0	1	0	1	0	1	0	0	1	0	0	0	0	0	1	0	1	0	223.565
derivation	0	0.6-<0.8	0.619718	0.525786	0.131852	9.94475e-05	0.0758844	0.565583	0.00416956	0.0456747	0	1	1	0	0	1	0	0	1	1	0	0	1	0	1	0	0	1	0	0	1	0	0	0	0	0	0	1	0	1	228.983
derivation	0	0.6-<0.8	0.15493	0.650554	0.12364	0.00926413	0.0451887	0.565583	0.0159833	0.0456747	1	0	0	0	1	1	0	1	0	1	0	0	1	0	1	0	0	1	0	0	0	0	0	0	0	1	0	1	0	1	NA
derivation	0	0.6-<0.8	0.647887	0.512399	0.177093	0.00926413	0.0451887	0.565583	0.0159833	0.0456747	1	0	0	0	1	1	0	1	0	1	0	0	1	0	0	1	0	0	0	1	0	0	0	0	0	1	0	1	0	1	NA
derivation	0	0.6-<0.8	0.464789	0.488592	0.156016	0.00926413	0.0451887	0.565583	0.0159833	0.0456747	0	1	1	0	0	1	0	1	0	1	0	0	1	0	1	0	0	0	1	0	1	0	0	0	0	0	0	1	0	1	226.599
derivation	0	0.6-<0.8	0.309859	0.459627	0.12364	0.00926413	0.0451887	0.565583	0.00694927	0.0456747	0	1	0	0	1	1	0	1	0	1	0	0	0	1	0	0	1	0	0	1	0	0	0	0	0	1	1	0	1	0	NA
derivation	0	0.8-1	0.380282	0.489438	0.16151	0.000165746	0.0484975	0.614286	0.0326616	0.0456747	0	1	0	0	1	1	0	1	0	1	0	0	1	0	1	0	0	1	0	0	0	0	0	0	0	1	0	1	0	1	NA
derivation	0	0.6-<0.8	0.28169	0.451508	0.0772662	0.00926413	0.0451887	0.565583	0.0826963	0.0456747	0	1	0	0	1	1	0	1	0	1	0	0	1	0	1	0	0	1	0	0	0	0	0	0	0	1	0	1	0	1	NA
derivation	0	0.6-<0.8	0.521127	0.488592	0.156016	0.0124088	0.000760746	0.532468	0.0826963	0.0456747	0	1	1	0	0	1	0	1	0	1	0	0	1	0	1	0	0	1	0	0	1	0	0	0	0	0	0	1	0	1	227.466
derivation	0	0.6-<0.8	0.521127	0.46081	0.078137	0.00963536	0.0197794	0.662338	0.0159833	0.0456747	0	1	1	0	0	1	0	0	1	1	0	0	1	0	0	1	0	1	0	0	1	0	0	0	0	0	0	1	0	1	227.466
derivation	0	0.6-<0.8	0.56338	0.53538	0.127714	0.000607735	0.0547737	0.568831	0.0326616	0.0456747	1	0	0	0	1	1	0	1	0	1	0	0	1	0	0	1	0	1	0	0	0	0	0	0	0	1	0	1	0	1	NA
derivation	0	0.6-<0.8	0.492958	0.542776	0.121621	0.00926413	0.0451887	0.565583	0.0270738	0.0456747	0	1	0	0	1	1	0	1	0	1	0	0	1	0	0	1	0	1	0	0	0	0	0	0	0	1	0	1	0	1	NA
derivation	0	0.8-1	0.380282	0.379958	0.112348	0.00926413	0.0451887	0.565583	0.0159833	0.0456747	1	0	0	0	1	1	0	1	0	1	0	0	1	0	0	1	0	1	0	0	0	0	0	0	0	1	0	1	0	1	NA
derivation	0	0.6-<0.8	0.309859	0.361486	0.174716	0.00926413	0.0451887	0.565583	0.0826963	0.0456747	0	1	0	0	1	1	0	1	0	1	0	0	1	0	0	1	0	1	0	0	0	0	0	0	0	1	0	1	0	1	NA
derivation	0	0.6-<0.8	0.352113	0.574336	0.12364	0.00926413	0.0451887	0.565583	0.00138985	0.0456747	1	0	0	0	1	1	0	1	0	1	0	0	1	0	1	0	0	1	0	0	0	0	0	0	0	1	0	1	0	1	NA
derivation	0	0.6-<0.8	0.450704	0.542099	0.156989	0.00926413	0.0451887	0.565583	0.000694927	0.0456747	1	0	0	0	1	1	0	1	0	1	0	0	1	0	0	1	0	1	0	0	0	0	0	0	0	1	0	1	0	1	NA
derivation	0	0.6-<0.8	0.633803	0.644264	0.272776	0.00551381	0.0368962	0.649351	0.0270738	0.0456747	1	0	1	0	0	1	0	0	1	0	1	0	0	1	0	0	1	1	0	0	1	0	0	0	0	0	1	0	1	0	235.838
derivation	0	0.6-<0.8	0.43662	0.530065	0.172337	0.00460773	0.0125523	0.688312	0.0270738	0.0456747	1	0	1	0	0	1	0	0	1	0	1	0	0	1	0	0	1	1	0	0	1	0	0	0	0	0	1	0	1	0	232.803
derivation	0	0.6-<0.8	0.591549	0.661147	0.222707	0.000718232	0.0249144	0.727273	0.0326616	0.0456747	1	0	1	0	0	1	0	1	0	1	0	0	0	1	0	0	1	1	0	0	1	0	0	0	0	0	1	0	1	0	224.282
derivation	0	0.6-<0.8	0.464789	0.632297	0.178284	0.00256354	0.00304298	0.565583	0	0.0456747	1	0	1	0	0	1	0	0	1	0	1	0	0	1	0	0	1	1	0	0	1	0	0	0	0	0	1	0	1	0	233.237
derivation	0	0.6-<0.8	0.605634	0.503035	0.124653	0.00926413	0.0451887	0.565583	0.0326616	0.0456747	1	0	0	0	1	1	0	1	0	1	0	0	1	0	1	0	0	1	0	0	0	0	0	0	0	1	0	1	0	1	NA
derivation	0	0.6-<0.8	0.633803	0.449421	0.121621	0.00926413	0.0451887	0.565583	0.0159833	0.0456747	0	1	0	0	1	1	0	1	0	1	0	0	1	0	0	1	0	1	0	0	0	0	0	0	0	1	0	1	0	1	NA
derivation	0	0.6-<0.8	0.295775	0.415043	0.12669	0.00348066	0.20369	0.558442	0.0326616	0.0456747	1	0	0	0	1	1	0	1	0	1	0	0	0	1	0	0	1	1	0	0	0	0	0	0	0	1	1	0	1	0	NA
derivation	0	0.6-<0.8	0.56338	0.559188	0.112753	0.00926413	0.0451887	0.565583	0.0243224	0.0456747	0	1	0	0	1	1	0	1	0	1	0	0	1	0	1	0	0	1	0	0	0	0	0	0	0	1	0	1	0	1	NA
derivation	0	0.6-<0.8	0.464789	0.549002	0.128742	0.0141547	0.109928	0.584416	0.0326616	0.0456747	0	1	0	0	1	1	0	1	0	1	0	0	1	0	0	1	0	1	0	0	0	0	0	0	0	1	0	1	0	1	NA
derivation	0	0.6-<0.8	0.225352	0.431383	0.125669	0.00926413	0.0451887	0.565583	0.0326616	0.0456747	0	1	0	0	1	1	0	1	0	1	0	0	1	0	1	0	0	0	0	1	0	0	0	0	0	1	0	1	0	1	NA
derivation	0	0.6-<0.8	0.521127	0.536154	0.12364	0.00926413	0.0451887	0.565583	0.0145935	0.0456747	0	1	1	0	0	1	0	1	0	1	0	0	1	0	1	0	0	1	0	0	1	0	0	0	0	0	0	1	0	1	227.466
derivation	0	0.6-<0.8	0.394366	0.313391	0.0895286	0.00926413	0.0451887	0.565583	0.0118138	0.0456747	1	0	0	0	1	1	0	1	0	1	0	0	1	0	0	1	0	1	0	0	0	0	0	0	0	1	0	1	0	1	NA
derivation	0	0.8-1	0.295775	0.434867	0.123761	0.00926413	0.0451887	0.565583	0.00138985	0.0456747	0	1	0	0	1	1	0	1	0	1	0	0	1	0	1	0	0	1	0	0	0	0	0	0	0	1	0	1	0	1	NA
derivation	0	0.6-<0.8	0.464789	0.414311	0.184278	0.00926413	0.0451887	0.565583	0.00208478	0.0456747	0	1	0	0	1	1	0	1	0	1	0	0	1	0	1	0	0	1	0	0	0	0	0	0	0	1	0	1	0	1	NA
derivation	0	0.6-<0.8	0.394366	0.300463	0.115698	0.00926413	0.0451887	0.565583	0.00138985	0.0456747	1	0	0	0	1	1	0	1	0	1	0	0	1	0	0	1	0	1	0	0	0	0	0	0	0	1	0	1	0	1	NA
derivation	0	0.6-<0.8	0.535211	0.488592	0.0790131	0.00926413	0.0451887	0.565583	0.0493398	0.0456747	0	1	1	0	0	1	0	1	0	0	1	0	1	0	0	1	0	1	0	0	1	0	0	0	0	0	0	1	0	1	238.588
derivation	0	0.6-<0.8	0.43662	0.477494	0.124653	0.00926413	0.0451887	0.565583	0.0159833	0.0456747	1	0	0	0	1	1	0	1	0	1	0	0	1	0	0	1	0	1	0	0	0	0	0	0	0	1	0	1	0	1	NA
derivation	0	0.8-1	0.352113	0.465705	0.0843817	0.00926413	0.0451887	0.565583	0.0159833	0.0456747	1	0	0	0	1	1	0	1	0	1	0	0	1	0	1	0	0	1	0	0	0	0	0	0	0	1	0	1	0	1	NA
derivation	0	0.6-<0.8	0.422535	0.488592	0.156016	0.00926413	0.0451887	0.565583	0.0159833	0.0456747	1	0	0	0	1	1	0	1	0	1	0	0	1	0	0	1	0	1	0	0	0	0	0	0	0	1	0	1	0	1	NA
derivation	0	0.6-<0.8	0.633803	0.593168	0.278945	0.00926413	0.0451887	0.565583	0.0159833	0.0456747	0	1	0	0	1	1	0	1	0	1	0	0	1	0	0	1	0	1	0	0	0	0	0	0	0	1	0	1	0	1	NA
derivation	0	0.6-<0.8	0.478873	0.488592	0.156016	0.00926413	0.0451887	0.565583	0.0159833	0.0456747	0	1	0	0	1	1	0	1	0	1	0	0	1	0	0	1	0	1	0	0	0	0	0	0	0	1	0	1	0	1	NA
derivation	0	0.6-<0.8	0.478873	0.540399	0.12364	0.00926413	0.0451887	0.565583	0.0159833	0.0456747	0	1	0	0	1	1	0	1	0	1	0	0	1	0	1	0	0	0	1	0	0	0	0	0	0	1	0	1	0	1	NA
derivation	0	0.6-<0.8	0.253521	0.343522	0.232256	0.00173481	0.0458349	0.564935	0.0326616	0.0456747	0	1	0	0	1	1	0	1	0	1	0	0	1	0	0	1	0	1	0	0	0	0	0	0	0	1	0	1	0	1	NA
derivation	0	0.6-<0.8	0.535211	0.457247	0.184278	0.00218785	0.046976	0.581818	0.0493398	0.0456747	0	1	0	0	1	1	0	1	0	1	0	0	1	0	0	1	0	1	0	0	0	0	0	0	0	1	0	1	0	1	NA
derivation	0	0.6-<0.8	0.295775	0.494302	0.181871	0.00717127	0.00342335	0.467532	0.00208478	0.0456747	1	0	0	0	1	1	0	1	0	1	0	0	1	0	0	1	0	1	0	0	0	0	0	0	0	1	0	1	0	1	NA
derivation	0	0.6-<0.8	0.521127	0.473235	0.327747	0.00857459	0.0119817	0.571429	0.00138985	0.0456747	0	1	1	0	0	1	0	0	1	0	1	0	0	1	0	0	1	1	0	0	1	0	0	0	0	0	1	0	1	0	238.372
derivation	0	0.6-<0.8	0.309859	0.345089	0.175904	0.00847514	0.00456447	0.519481	0	0.0456747	0	1	0	0	1	1	0	0	1	1	0	0	0	1	0	0	1	1	0	0	0	0	0	0	0	1	1	0	1	0	NA
derivation	0	0.6-<0.8	0.169014	0.424729	0.173528	0.0136464	0.0154051	0.571429	0.0159833	0.0456747	0	1	0	1	0	1	0	0	1	0	1	0	0	1	0	0	1	1	0	0	0	0	1	0	0	0	1	0	1	0	481.693
derivation	0	0.6-<0.8	0.352113	0.443399	0.124653	0.00935912	0.0880563	0.480519	0.0326616	0.0456747	0	1	1	0	0	1	0	0	1	0	1	0	0	1	1	0	0	1	0	0	1	0	0	0	0	0	1	0	1	0	235.771
derivation	0	0.6-<0.8	0.43662	0.401781	0.221321	0.00507182	0.00228224	0.519481	0.00138985	0.0456747	0	1	1	0	0	1	0	0	1	0	1	0	1	0	1	0	0	1	0	0	1	0	0	0	0	0	0	1	0	1	237.071
derivation	0	0.6-<0.8	0.492958	0.397525	0.221321	0.00507182	0.00228224	0.519481	0.00138985	0.0456747	0	1	1	0	0	1	0	0	1	0	1	0	1	0	1	0	0	1	0	0	1	0	0	0	0	0	0	1	0	1	237.938
derivation	0	0.6-<0.8	0.464789	0.446486	0.128742	0.0060442	0.0146444	0.545455	0.0159833	0.0456747	0	1	1	0	0	1	0	0	1	1	0	0	0	1	0	0	1	1	0	0	1	0	0	0	0	0	1	0	1	0	226.599
derivation	0	0.6-<0.8	0.422535	0.452729	0.228169	0.00931492	0.00513503	0.558442	0.0159833	0.0456747	0	1	1	0	0	1	0	0	1	0	1	0	0	1	0	0	1	1	0	0	1	0	0	0	0	0	1	0	1	0	236.855
derivation	0	0.6-<0.8	0.197183	0.373605	0.385323	0.0060884	0.00684671	0.584416	0.0326616	0.0456747	0	1	1	0	0	1	0	1	0	1	0	0	1	0	1	0	0	1	0	0	1	0	0	0	0	0	0	1	0	1	222.481
derivation	0	0.6-<0.8	0.338028	0.387888	0.175904	0.0131602	0.0148345	0.623377	0.00416956	0.0456747	0	1	1	0	0	1	0	0	1	0	1	0	0	1	0	0	1	1	0	0	1	0	0	0	0	0	1	0	1	0	235.554
derivation	0	0.6-<0.8	0.422535	0.660022	0.124653	0.0121105	0.0639026	0.565583	0.0159833	0.0456747	0	1	1	0	0	1	0	0	1	0	1	0	0	1	1	0	0	1	0	0	1	0	0	0	0	0	1	0	1	0	236.855
derivation	0	0.6-<0.8	0.309859	0.474915	0.172337	0.00926413	0.0451887	0.565583	0.0326616	0.0456747	1	0	0	0	1	1	0	1	0	1	0	0	0	1	0	1	0	1	0	0	0	0	0	0	0	1	1	0	1	0	NA
derivation	0	0.8-1	0.507042	0.452773	0.218182	0.00926413	0.0451887	0.565583	0.0159833	0.0456747	1	0	0	0	1	1	0	1	0	1	0	0	1	0	1	0	0	1	0	0	0	0	0	0	0	1	0	1	0	1	NA
derivation	0	0.6-<0.8	0.507042	0.53793	0.112753	0.00926413	0.0451887	0.565583	0	0.0456747	1	0	0	0	1	1	0	1	0	1	0	0	1	0	1	0	0	1	0	0	0	0	0	0	0	1	0	1	0	1	NA
derivation	0	0.6-<0.8	0.577465	0.525007	0.078137	0.0199558	0.474515	0.61039	0.0826963	0.020156	0	1	1	0	0	1	0	0	1	1	0	0	1	0	0	1	0	0	1	0	1	0	0	0	0	0	0	1	0	1	228.333
derivation	0	0.6-<0.8	0.43662	0.627373	0.121621	0.000143646	0.0230126	0.61039	0.0159833	0.0456747	1	0	1	0	0	1	0	0	1	1	0	0	0	1	0	0	1	1	0	0	1	0	0	0	0	0	1	0	1	0	221.898
derivation	0	0.6-<0.8	0.380282	0.358653	0.0738377	0.00926413	0.0451887	0.565583	0.0159833	0.0456747	0	1	0	0	1	1	0	1	0	1	0	0	1	0	0	1	0	1	0	0	0	0	0	0	0	1	0	1	0	1	NA
derivation	0	0.6-<0.8	0.521127	0.550641	0.130811	0.00926413	0.0451887	0.565583	0.0326616	0.0456747	0	1	0	0	1	1	0	1	0	1	0	0	1	0	0	1	0	0	1	0	0	0	0	0	0	1	0	1	0	1	NA
derivation	0	0.6-<0.8	0.394366	0.463601	0.180673	0.00185635	0.00893876	0.506494	0.0076442	0.00971017	0	1	1	0	0	1	0	1	0	1	0	0	1	0	1	0	0	1	0	0	1	0	0	0	0	0	0	1	0	1	225.515
derivation	0	0.6-<0.8	0.338028	0.406036	0.120608	0.0138564	0.102891	0.493506	0.132731	0.0456747	1	0	1	0	0	1	0	1	0	1	0	0	1	0	0	1	0	1	0	0	1	0	0	0	0	0	0	1	0	1	220.381
derivation	0	0.6-<0.8	0.661972	0.465528	0.171137	0.00669613	0.100609	0.558442	0.0660181	0.0456747	1	0	0	1	0	1	0	1	0	0	1	0	1	0	0	1	0	1	0	0	0	0	1	0	0	0	0	1	0	1	485.011
derivation	0	0.6-<0.8	0.492958	0.447225	0.129774	0.0102541	0.0152149	0.597403	0.0882557	0.0456747	0	1	1	0	0	1	0	0	1	1	0	0	1	0	0	1	0	1	0	0	1	0	0	0	0	0	0	1	0	1	227.032
derivation	0	0.6-<0.8	0.380282	0.508978	0.178284	0.00162431	0.0334728	0.555844	0.0826963	0.0456747	1	0	1	0	0	1	0	0	1	1	0	0	1	0	1	0	0	0	1	0	0	1	0	0	0	0	0	1	0	1	345.401
derivation	0	0.6-<0.8	0.28169	0.415387	0.121621	0.00926413	0.0451887	0.565583	0.0159833	0.0456747	1	0	0	0	1	1	0	1	0	1	0	0	1	0	0	1	0	1	0	0	0	0	0	0	0	1	0	1	0	1	NA
derivation	0	0.8-1	0.450704	0.442822	0.21555	0.0212707	0.258844	0.688312	0.116053	0.0456747	1	0	1	0	0	1	0	0	1	0	1	0	1	0	0	1	0	1	0	0	0	0	1	0	0	0	0	1	0	1	481.76
derivation	0	0.6-<0.8	0.352113	0.501287	0.173528	0.00926413	0.0451887	0.565583	0.0159833	0.0456747	1	0	0	0	1	1	0	1	0	1	0	0	1	0	1	0	0	1	0	0	0	0	0	0	0	1	0	1	0	1	NA
derivation	0	0.6-<0.8	0.225352	0.58043	0.202671	0.00212155	0.0216812	0.446753	0.00486449	0.0456747	0	1	0	0	1	1	0	1	0	1	0	0	1	0	0	1	0	1	0	0	0	0	0	0	0	1	0	1	0	1	NA
derivation	0	0.6-<0.8	0.366197	0.477494	0.124653	0.00926413	0.0451887	0.565583	0.0493398	0.0456747	1	0	0	0	1	1	0	1	0	1	0	0	1	0	0	1	0	1	0	0	0	0	0	0	0	1	0	1	0	1	NA
derivation	0	0.6-<0.8	0.464789	0.412744	0.12364	0.00634254	0.00684671	0.545455	0.0826963	0.0456747	1	0	1	0	0	1	0	1	0	0	1	0	1	0	0	1	0	1	0	0	1	0	0	0	0	0	0	1	0	1	233.237
derivation	0	0.6-<0.8	0.197183	0.257299	0.206505	0.00614365	0.0161658	0.497403	0.0326616	0.0456747	1	0	1	0	0	1	0	1	0	1	0	0	1	0	1	0	0	1	0	0	0	0	0	1	0	0	0	1	0	1	591.323
derivation	0	0.6-<0.8	0.338028	0.331252	0.15587	0.00104972	0.0420312	0.568831	0.00347464	0.0456747	1	0	1	0	0	1	0	0	1	0	1	0	0	1	0	0	1	1	0	0	0	0	0	0	1	0	1	0	1	0	728.766
derivation	0	0.6-<0.8	0.394366	0.571986	0.156016	0.00628729	0.00114112	0.565583	0	0.0456747	0	1	1	0	0	1	0	1	0	1	0	1	0	0	0	1	0	1	0	0	1	0	0	0	0	0	0	1	0	1	225.515
derivation	0	0.6-<0.8	0.380282	0.505533	0.127714	0.00926413	0.0451887	0.565583	0.0493398	0.0456747	1	0	0	0	1	1	0	1	0	1	0	0	1	0	0	1	0	1	0	0	0	0	0	0	0	1	0	1	0	1	NA
derivation	0	0.6-<0.8	0.28169	0.556679	0.230893	0.00926413	0.0451887	0.565583	0.0660181	0.0456747	1	0	0	0	1	1	0	1	0	1	0	0	1	0	0	1	0	1	0	0	0	0	0	0	0	1	0	1	0	1	NA
derivation	0	0.8-1	0.521127	0.43552	0.111352	0.00926413	0.0451887	0.565583	0.0118138	0.0456747	1	0	0	0	1	1	0	1	0	1	0	0	1	0	0	1	0	1	0	0	0	0	0	0	0	1	0	1	0	1	NA
derivation	0	0.8-1	0.661972	0.444802	0.272563	0.00926413	0.0451887	0.565583	0.0076442	0.0456747	0	1	0	0	1	1	0	1	0	1	0	0	1	0	0	1	0	1	0	0	0	0	0	0	0	1	0	1	0	1	NA
derivation	0	0.6-<0.8	0.605634	0.674226	0.286595	0.00926413	0.0451887	0.565583	0.000694927	0.0456747	1	0	0	0	1	1	0	1	0	1	0	0	1	0	0	1	0	1	0	0	0	0	0	0	0	1	0	1	0	1	NA
derivation	0	0.6-<0.8	0.56338	0.567718	0.286595	0.00926413	0.0451887	0.565583	0.0132036	0.0456747	1	0	0	0	1	1	0	1	0	1	0	0	1	0	0	1	0	1	0	0	0	0	0	0	0	1	0	1	0	1	NA
derivation	0	0.6-<0.8	0.43662	0.439374	0.183073	0.00926413	0.0451887	0.565583	0.0159833	0.0456747	0	1	0	0	1	1	0	1	0	1	0	0	1	0	0	1	0	1	0	0	0	0	0	0	0	1	0	1	0	1	NA
derivation	0	0.6-<0.8	0.591549	0.522512	0.173528	0.00926413	0.0451887	0.565583	0.00486449	0.0456747	0	1	0	0	1	1	0	1	0	1	0	0	1	0	0	1	0	1	0	0	0	0	0	0	0	1	0	1	0	1	NA
derivation	0	0.6-<0.8	0.521127	0.50217	0.12364	0.00926413	0.0451887	0.565583	0.0159833	0.0456747	1	0	0	0	1	1	0	1	0	1	0	0	1	0	1	0	0	1	0	0	0	0	0	0	0	1	0	1	0	1	NA
derivation	0	0.6-<0.8	0.43662	0.503883	0.125669	0.00926413	0.0451887	0.565583	0.0159833	0.0456747	1	0	0	0	1	1	0	1	0	1	0	0	1	0	0	1	0	1	0	0	0	0	0	0	0	1	0	1	0	1	NA
derivation	0	0.8-1	0.647887	0.529536	0.190377	0.00926413	0.0451887	0.565583	0.000694927	0.0456747	1	0	0	0	1	1	0	1	0	1	0	0	1	0	0	1	0	1	0	0	0	0	0	0	0	1	0	1	0	1	NA
derivation	0	0.6-<0.8	0.422535	0.488592	0.177093	0.00183425	0.00171168	0.493506	0.0159833	0.0456747	1	0	1	0	0	1	0	0	1	0	1	0	0	1	0	0	1	1	0	0	1	0	0	0	0	0	1	0	1	0	232.587
derivation	0	0.8-1	0.295775	0.413935	0.244666	0.00337017	0.0174971	0.493506	0.0159833	0.0456747	1	0	1	0	0	1	0	0	1	0	1	0	1	0	1	0	0	1	0	0	0	0	1	0	0	0	0	1	0	1	479.376
derivation	0	0.6-<0.8	0.253521	0.436424	0.12669	0.00248619	0.0218714	0.532468	0	0.0456747	1	0	1	0	0	1	0	0	1	0	1	0	0	1	0	0	1	1	0	0	1	0	0	0	0	0	1	0	1	0	229.986
derivation	0	0.6-<0.8	0.56338	0.5413	0.175904	0.0108619	0.0562952	0.558442	0.0159833	0.0456747	1	0	0	1	0	1	0	0	1	0	1	0	0	1	0	0	1	1	0	0	0	0	0	0	1	0	1	0	1	0	732.234
derivation	0	0.6-<0.8	0.774648	0.657209	0.183073	0.0198564	0.131419	0.649351	0.0326616	0.0456747	1	0	1	0	0	1	0	1	0	1	0	0	1	0	0	1	0	1	0	0	1	0	0	0	0	0	0	1	0	1	227.099
derivation	0	0.6-<0.8	0.56338	0.465825	0.0790131	0.00926413	0.0451887	0.565583	0.0159833	0.0456747	1	0	0	0	1	1	0	1	0	1	0	0	1	0	0	1	0	1	0	0	0	0	0	0	0	1	0	1	0	1	NA
derivation	0	0.6-<0.8	0.788732	0.488592	0.337936	0.00926413	0.0451887	0.565583	0.00833912	0.0456747	0	1	0	0	1	1	0	1	0	1	0	1	0	0	0	1	0	1	0	0	0	0	0	0	0	1	0	1	0	1	NA
derivation	0	0.6-<0.8	0.507042	0.549796	0.0729947	0.00926413	0.0451887	0.565583	0.0076442	0.0456747	0	1	0	0	1	1	0	1	0	1	0	0	1	0	1	0	0	1	0	0	0	0	0	0	0	1	0	1	0	1	NA
derivation	0	0.6-<0.8	0.253521	0.404983	0.137501	0.000143646	0.0319513	0.544156	0.0993746	0.0456747	0	1	1	0	0	1	0	0	1	0	1	0	1	0	0	0	1	1	0	0	1	0	0	0	0	0	0	1	0	1	234.254
derivation	0	0.8-1	0.521127	0.440485	0.112348	0.0167293	0.141499	0.587013	0.116053	0.0456747	1	0	1	0	0	1	0	0	1	0	1	0	1	0	1	0	0	1	0	0	1	0	0	0	0	0	0	1	0	1	234.104
derivation	0	0.8-1	0.577465	0.563876	0.137134	0.00926413	0.0451887	0.565583	0.0159833	0.0456747	1	0	0	0	1	1	0	1	0	1	0	0	1	0	0	1	0	1	0	0	0	0	0	0	0	1	0	1	0	1	NA
derivation	0	0.6-<0.8	0.661972	0.52911	0.120608	0.00926413	0.0451887	0.565583	0.0159833	0.0456747	0	1	0	0	1	1	0	1	0	1	0	0	1	0	0	1	0	1	0	0	0	0	0	0	0	1	0	1	0	1	NA
derivation	0	0.6-<0.8	0.408451	0.480044	0.122631	0.00926413	0.0451887	0.565583	0.0493398	0.0456747	1	0	1	0	0	1	0	1	0	1	0	0	1	0	0	1	0	0	1	0	1	0	0	0	0	0	0	1	0	1	221.464
derivation	0	0.6-<0.8	0.605634	0.422905	0.184278	0.00285083	0.00931913	0.545455	0.0159833	0.0456747	0	1	0	0	1	1	0	1	0	1	0	0	1	0	0	1	0	1	0	0	0	0	0	0	0	1	0	1	0	1	NA
derivation	0	0.6-<0.8	0.492958	0.587053	0.12364	0.000872928	0.0452644	0.579221	0.00208478	0.0456747	1	0	0	0	1	1	0	1	0	1	0	0	1	0	0	1	0	1	0	0	0	0	0	0	0	1	0	1	0	1	NA
derivation	0	0.6-<0.8	0.647887	0.496141	0.172337	0.00926413	0.0451887	0.565583	0.0159833	0.0456747	0	1	0	0	1	1	0	1	0	1	0	0	1	0	1	0	0	1	0	0	0	0	0	0	0	1	0	1	0	1	NA
derivation	0	0.6-<0.8	0.394366	0.559181	0.183073	0.00926413	0.0451887	0.565583	0.0076442	0.0456747	1	0	0	0	1	1	0	1	0	1	0	0	1	0	1	0	0	1	0	0	0	0	0	0	0	1	0	1	0	1	NA
derivation	0	0.8-1	0.507042	0.380551	0.132898	0.00926413	0.0451887	0.565583	0.0076442	0.0456747	0	1	0	0	1	1	0	1	0	1	0	0	1	0	0	1	0	1	0	0	0	0	0	0	0	1	0	1	0	1	NA
derivation	0	0.6-<0.8	0.309859	0.488592	0.183073	0.0160884	0.108596	0.558442	0.0826963	0.0254524	0	1	1	0	0	1	0	0	1	1	0	0	1	0	0	1	0	1	0	0	1	0	0	0	0	0	0	1	0	1	224.215
derivation	0	0.6-<0.8	0.408451	0.537827	0.130811	0.000342541	0.241537	0.565583	0.0159833	0.0456747	0	1	1	0	0	1	0	0	1	1	0	0	1	0	0	1	0	1	0	0	1	0	0	0	0	0	0	1	0	1	225.732
derivation	0	0.6-<0.8	0.507042	0.432903	0.0755409	0.00926413	0.0451887	0.565583	0.00486449	0.0456747	1	0	0	0	1	1	0	1	0	1	0	0	1	0	0	1	0	1	0	0	0	0	0	0	0	1	0	1	0	1	NA
derivation	0	0.6-<0.8	0.492958	0.545548	0.124653	0.00926413	0.0451887	0.565583	0.00138985	0.0456747	1	0	0	0	1	1	0	1	0	1	0	0	1	0	0	1	0	1	0	0	0	0	0	0	0	1	0	1	0	1	NA
derivation	0	0.6-<0.8	0.309859	0.371506	0.0738377	0.00926413	0.0451887	0.565583	0.00277971	0.0456747	0	1	0	0	1	1	0	1	0	1	0	0	1	0	0	1	0	1	0	0	0	0	0	0	0	1	0	1	0	1	NA
derivation	0	0.6-<0.8	0.394366	0.480704	0.359964	0.00142541	0.0262457	0.487013	0.0493398	0.0456747	1	0	1	0	0	1	0	0	1	1	0	0	1	0	0	1	0	1	0	0	1	0	0	0	0	0	0	1	0	1	221.248
derivation	0	0.8-1	0.422535	0.410686	0.0798946	0.00575691	0.014264	0.550649	0.0326616	0.0456747	0	1	1	0	0	1	0	0	1	0	1	0	0	1	0	1	0	1	0	0	1	0	0	0	0	0	1	0	1	0	236.855
derivation	0	0.6-<0.8	0.605634	0.524215	0.129774	0.00926413	0.0451887	0.565583	0	0.0456747	0	1	0	0	1	1	0	1	0	1	0	0	1	0	0	1	0	1	0	0	0	0	0	0	0	1	0	1	0	1	NA
derivation	0	0.6-<0.8	0.422535	0.523411	0.128742	0.00926413	0.0451887	0.565583	0.0159833	0.0456747	0	1	0	0	1	1	0	1	0	1	0	0	1	0	0	1	0	1	0	0	0	0	0	0	0	1	0	1	0	1	NA
derivation	0	0.6-<0.8	0.577465	0.575269	0.175904	0.00926413	0.0451887	0.565583	0.0159833	0.0456747	0	1	0	0	1	1	0	1	0	1	0	0	1	0	1	0	0	1	0	0	0	0	0	0	0	1	0	1	0	1	NA
derivation	0	0.6-<0.8	0.605634	0.457786	0.203948	0.00926413	0.0451887	0.565583	0.0660181	0.0456747	1	0	0	0	1	1	0	1	0	1	0	0	1	0	0	1	0	1	0	0	0	0	0	0	0	1	0	1	0	1	NA
derivation	0	0.8-1	0.746479	0.486549	0.163803	0.00926413	0.0451887	0.565583	0.0326616	0.0456747	1	0	0	0	1	1	0	1	0	1	0	1	0	0	0	1	0	1	0	0	0	0	0	0	0	1	0	1	0	1	NA
derivation	0	0.6-<0.8	0.450704	0.490268	0.163125	0.00926413	0.0451887	0.565583	0.00416956	0.0456747	1	0	0	0	1	1	0	1	0	1	0	0	1	0	1	0	0	1	0	0	0	0	0	0	0	1	0	1	0	1	NA
derivation	0	0.6-<0.8	0.352113	0.443663	0.130811	0.0189061	0.027577	0.480519	0.0826963	0.016625	1	0	1	0	0	1	0	1	0	0	1	0	1	0	0	1	0	1	0	0	0	0	0	1	0	0	0	1	0	1	604.613
derivation	0	0.8-1	0.267606	0.552482	0.112348	0.0161989	0.27539	0.565583	0.0493398	0.0456747	1	0	1	0	0	1	0	0	1	1	0	0	1	0	0	1	0	1	0	0	1	0	0	0	0	0	0	1	0	1	219.297
derivation	0	0.6-<0.8	0.521127	0.488592	0.156016	0.00926413	0.0451887	0.565583	0.00416956	0.0456747	1	0	1	0	0	1	0	1	0	1	0	0	1	0	0	1	0	1	0	0	1	0	0	0	0	0	0	1	0	1	223.198
derivation	0	0.6-<0.8	0.633803	0.488592	0.156016	0.00926413	0.0451887	0.565583	0.0125087	0.0456747	1	0	0	0	1	1	0	1	0	1	0	0	1	0	0	1	0	1	0	0	0	0	0	0	0	1	0	1	0	1	NA
derivation	0	0.6-<0.8	0.408451	0.68437	0.156016	0.00926413	0.0451887	0.565583	0.0159833	0.0456747	1	0	0	0	1	1	0	1	0	1	0	0	1	0	0	1	0	0	1	0	0	0	0	0	0	1	0	1	0	1	NA
derivation	0	0.6-<0.8	0.422535	0.502066	0.128742	0.00926413	0.0451887	0.565583	0.0326616	0.0456747	0	1	0	0	1	1	0	1	0	1	0	0	1	0	0	1	0	0	1	0	0	0	0	0	0	1	0	1	0	1	NA
derivation	0	0.6-<0.8	0.295775	0.421507	0.0772662	0.00749171	0.125523	0.428571	0.0159833	0.0456747	1	0	1	0	0	1	0	0	1	0	1	0	1	0	1	0	0	1	0	0	1	0	0	0	0	0	0	1	0	1	230.636
derivation	0	0.6-<0.8	0.492958	0.320045	0.177093	0.00238674	0.0408901	0.545455	0.0826963	0.0456747	0	1	1	0	0	1	0	0	1	1	0	0	1	0	0	1	0	1	0	0	1	0	0	0	0	0	0	1	0	1	227.032
derivation	0	0.8-1	0.253521	0.482247	0.243266	0.0203094	0.181438	0.354545	0.0493398	0.0456747	1	0	0	1	0	1	0	0	1	0	1	0	1	0	1	0	0	1	0	0	0	0	1	0	0	0	0	1	0	1	478.726
derivation	0	0.6-<0.8	0.450704	0.453672	0.121621	0.00781215	0.0435527	0.623377	0.0493398	0.025011	0	1	1	0	0	1	0	1	0	1	0	0	1	0	0	1	0	1	0	0	1	0	0	0	0	0	0	1	0	1	226.382
derivation	0	0.6-<0.8	0.309859	0.359969	0.121621	0.00926413	0.0451887	0.565583	0.0270738	0.0456747	0	1	0	0	1	1	0	1	0	1	0	0	0	1	1	0	0	1	0	0	0	0	0	0	0	1	1	0	1	0	NA
derivation	0	0.6-<0.8	0.394366	0.389827	0.222707	0.00926413	0.0451887	0.565583	0.0326616	0.0456747	0	1	0	0	1	1	0	1	0	1	0	0	1	0	0	1	0	1	0	0	0	0	0	0	0	1	0	1	0	1	NA
derivation	0	0.6-<0.8	0.464789	0.478685	0.131852	0.00926413	0.0451887	0.565583	0.0159833	0.0456747	0	1	0	0	1	1	0	1	0	1	0	0	1	0	0	1	0	1	0	0	0	0	0	0	0	1	0	1	0	1	NA
derivation	0	0.6-<0.8	0.56338	0.658099	0.158112	0.00926413	0.0451887	0.565583	0.0493398	0.0456747	0	1	0	0	1	1	0	1	0	1	0	0	1	0	1	0	0	0	0	1	0	0	0	0	0	1	0	1	0	1	NA
derivation	0	0.6-<0.8	0.380282	0.374944	0.183073	0.00174586	0.0252948	0.561039	0.0326616	0.0456747	1	0	1	0	0	1	0	1	0	1	0	0	1	0	0	1	0	0	0	1	1	0	0	0	0	0	0	1	0	1	NA
derivation	0	0.6-<0.8	0.267606	0.397525	0.120608	0.00856354	0.0100799	0.688312	0.0826963	0.0456747	1	0	0	0	1	1	0	1	0	1	0	0	1	0	0	1	0	1	0	0	0	0	0	0	0	1	0	1	0	1	NA
derivation	0	0.8-1	0.295775	0.437846	0.135005	0.0178122	0.0507798	0.818182	0.0159833	0.0456747	1	0	0	0	1	1	0	1	0	1	0	0	1	0	0	1	0	0	0	1	0	0	0	0	0	1	0	1	0	1	NA
derivation	0	0.6-<0.8	0.43662	0.488592	0.156016	0.00926413	0.0451887	0.565583	0.00138985	0.0456747	0	1	0	0	1	1	0	1	0	1	0	0	1	0	0	1	0	1	0	0	0	0	0	0	0	1	0	1	0	1	NA
derivation	0	0.8-1	0.605634	0.555295	0.190377	0.00926413	0.0451887	0.565583	0.000694927	0.0456747	0	1	0	0	1	1	0	1	0	1	0	0	1	0	0	1	0	1	0	0	0	0	0	0	0	1	0	1	0	1	NA
derivation	0	0.6-<0.8	0.591549	0.430601	0.150325	0.00926413	0.0451887	0.565583	0.0076442	0.0456747	1	0	0	0	1	1	0	1	0	1	0	0	1	0	1	0	0	1	0	0	0	0	0	0	0	1	0	1	0	1	NA
derivation	0	0.8-1	0.408451	0.44078	0.15924	0.000751381	0.0169266	0.516883	0.0993746	0.0456747	1	0	1	0	0	1	0	0	1	1	0	0	0	1	0	0	1	1	0	0	1	0	0	0	0	0	1	0	1	0	221.464
derivation	0	0.8-1	0.450704	0.526555	0.106452	0.00926413	0.0709395	0.579221	0.0826963	0.0456747	1	0	0	1	0	1	0	1	0	1	0	0	1	0	0	1	0	1	0	0	0	1	0	0	0	0	0	1	0	1	346.484
derivation	0	0.6-<0.8	0.535211	0.494524	0.124653	0.00926413	0.0451887	0.565583	0.0076442	0.0456747	0	1	0	0	1	1	0	1	0	1	0	1	0	0	0	1	0	1	0	0	0	0	0	0	0	1	0	1	0	1	NA
derivation	0	0.6-<0.8	0.380282	0.485749	0.0772662	0.00926413	0.0451887	0.565583	0.0159833	0.0456747	1	0	0	0	1	1	0	1	0	1	0	0	1	0	0	1	0	1	0	0	0	0	0	0	0	1	0	1	0	1	NA
derivation	0	0.6-<0.8	0.591549	0.569451	0.127714	0.00926413	0.0451887	0.565583	0.0159833	0.0456747	0	1	0	0	1	1	0	1	0	1	0	0	1	0	0	1	0	1	0	0	0	0	0	0	0	1	0	1	0	1	NA
derivation	0	0.6-<0.8	0.760563	0.549002	0.128742	0.00926413	0.0451887	0.565583	0.0660181	0.0456747	0	1	0	0	1	1	0	1	0	1	0	0	1	0	0	1	0	1	0	0	0	0	0	0	0	1	0	1	0	1	NA
derivation	0	0.6-<0.8	0.647887	0.57031	0.128742	0.00926413	0.0451887	0.565583	0.000694927	0.0456747	1	0	0	0	1	1	0	1	0	1	0	0	1	0	0	1	0	1	0	0	0	0	0	0	0	1	0	1	0	1	NA
derivation	0	0.6-<0.8	0.605634	0.588204	0.181871	0.00926413	0.0451887	0.565583	0.0159833	0.0456747	1	0	1	0	0	1	0	1	0	1	0	0	1	0	0	1	0	1	0	0	1	0	0	0	0	0	0	1	0	1	224.498
derivation	0	0.6-<0.8	0.591549	0.544738	0.206505	0.00926413	0.0451887	0.565583	0.00694927	0.0456747	1	0	0	0	1	1	0	1	0	1	0	0	1	0	0	1	0	1	0	0	0	0	0	0	0	1	0	1	0	1	NA
derivation	0	0.8-1	0.253521	0.488592	0.132898	0.00926413	0.0451887	0.565583	0.0159833	0.0456747	1	0	0	0	1	1	0	1	0	1	0	0	1	0	0	1	0	0	1	0	0	0	0	0	0	1	0	1	0	1	NA
derivation	0	0.8-1	0.492958	0.58103	0.190377	0.00926413	0.0451887	0.565583	0.0159833	0.0456747	1	0	0	0	1	1	0	1	0	1	0	0	0	1	0	0	1	0	0	1	0	0	0	0	0	1	1	0	1	0	NA
derivation	0	0.6-<0.8	0.647887	0.59677	0.120608	0.0144641	0.00304298	0.38961	0.0159833	0.0456747	1	0	1	0	0	1	0	0	1	0	1	0	0	1	0	0	1	1	0	0	1	0	0	0	0	0	1	0	1	0	236.054
derivation	0	0.6-<0.8	0.197183	0.434066	0.12364	0.00185635	0.0310004	0.546753	0.166088	0.0456747	1	0	1	0	0	1	0	0	1	0	1	0	1	0	1	0	0	1	0	0	0	0	0	1	0	0	0	1	0	1	602.229
derivation	0	0.6-<0.8	0.492958	0.501287	0.122631	4.41989e-05	0.0391784	0.571429	0.0159833	0.0456747	1	0	1	0	0	1	0	0	1	0	1	0	0	1	0	0	1	1	0	0	1	0	0	0	0	0	1	0	1	0	233.67
derivation	0	0.6-<0.8	0.43662	0.528486	0.129774	0.0040884	0.00988969	0.584416	0.0270738	0.0456747	1	0	1	0	0	1	0	0	1	0	1	0	1	0	1	0	0	1	0	0	1	0	0	0	0	0	0	1	0	1	232.803
derivation	0	0.6-<0.8	0.464789	0.554501	0.069671	0.000209945	0.0230126	0.623377	0.00138985	0.0456747	1	0	1	0	0	1	0	0	1	0	1	0	0	1	0	0	1	1	0	0	1	0	0	0	0	0	1	0	1	0	233.237
derivation	0	0.6-<0.8	0.619718	0.609502	0.181871	0.00926413	0.0451887	0.565583	0.0159833	0.0456747	1	0	0	0	1	1	0	1	0	1	0	0	1	0	0	1	0	1	0	0	0	0	0	0	0	1	0	1	0	1	NA
derivation	0	0.6-<0.8	0.492958	0.429803	0.149225	0.00926413	0.0451887	0.565583	0.0326616	0.0456747	1	0	0	0	1	1	0	1	0	1	0	0	1	0	0	1	0	1	0	0	0	0	0	0	0	1	0	1	0	1	NA
derivation	0	0.8-1	0.464789	0.540165	0.186702	0.0140221	0.0277672	0.623377	0.0493398	0.0167721	1	0	1	0	0	1	0	0	1	0	1	0	1	0	0	1	0	0	1	0	1	0	0	0	0	0	0	1	0	1	233.237
derivation	0	0.6-<0.8	0.15493	0.480907	0.0979547	0.00926413	0.0451887	0.565583	0.0159833	0.0456747	0	1	0	0	1	1	0	1	0	1	0	0	1	0	1	0	0	1	0	0	0	0	0	0	0	1	0	1	0	1	NA
derivation	0	0.6-<0.8	0.577465	0.679913	0.127714	0.0114254	0.024534	0.480519	0.0326616	0.0456747	1	0	0	0	1	1	0	0	1	1	0	0	1	0	0	1	0	1	0	0	0	0	0	0	0	1	0	1	0	1	NA
derivation	0	0.6-<0.8	0.492958	0.488592	0.173528	0.00926413	0.0451887	0.565583	0.0326616	0.0456747	0	1	0	0	1	1	0	1	0	1	0	0	1	0	0	1	0	0	1	0	0	0	0	0	0	1	0	1	0	1	NA
derivation	0	0.6-<0.8	0.43662	0.522512	0.198844	0.00926413	0.0451887	0.565583	0.0159833	0.0456747	0	1	0	0	1	1	0	1	0	1	0	0	1	0	0	1	0	1	0	0	0	0	0	0	0	1	0	1	0	1	NA
derivation	0	0.8-1	0.507042	0.344715	0.138207	0.00926413	0.0451887	0.565583	0.00694927	0.0456747	1	0	0	0	1	1	0	1	0	1	0	0	1	0	0	1	0	1	0	0	0	0	0	0	0	1	0	1	0	1	NA
derivation	0	0.6-<0.8	0.267606	0.444193	0.125669	0.00669613	0.000570559	0.545455	0.00208478	0.0456747	0	1	1	0	0	1	0	0	1	0	1	0	0	1	0	0	1	1	0	0	1	0	0	0	0	0	1	0	1	0	234.471
derivation	0	0.6-<0.8	0.56338	0.559989	0.158112	0.0144972	0.0110308	0.565583	0.0660181	0.0456747	0	1	0	0	1	1	0	1	0	1	0	0	1	0	0	1	0	1	0	0	0	0	0	0	0	1	0	1	0	1	NA
derivation	0	0.6-<0.8	0.647887	0.717066	0.324314	0.00926413	0.0451887	0.565583	0.00208478	0.0456747	0	1	0	0	1	1	0	1	0	1	0	0	1	0	1	0	0	1	0	0	0	0	0	0	0	1	0	1	0	1	NA
derivation	0	0.8-1	0.605634	0.488592	0.156016	0.00926413	0.0451887	0.565583	0.0076442	0.0456747	0	1	0	0	1	1	0	1	0	1	0	0	1	0	1	0	0	0	0	1	0	0	0	0	0	1	0	1	0	1	NA
derivation	0	0.6-<0.8	0.605634	0.62653	0.156016	0.00926413	0.0451887	0.565583	0.0159833	0.0456747	1	0	0	0	1	1	0	1	0	1	0	0	1	0	1	0	0	1	0	0	0	0	0	0	0	1	0	1	0	1	NA
derivation	0	0.6-<0.8	0.309859	0.545561	0.129774	0.0272818	0.121149	0.532468	0.00555942	0.0456747	1	0	1	0	0	1	0	0	1	0	1	0	1	0	1	0	0	1	0	0	0	1	0	0	0	0	0	1	0	1	355.223
derivation	0	0.6-<0.8	0.323944	0.508669	0.0790131	0.00670718	0.00741727	0.558442	0.0993746	0.0456747	1	0	1	0	0	1	0	1	0	1	0	0	1	0	0	1	0	1	0	0	1	0	0	0	0	0	0	1	0	1	220.164
derivation	0	0.8-1	0.478873	0.529536	0.110361	0.00926413	0.0451887	0.565583	0.0326616	0.0456747	1	0	0	0	1	1	0	1	0	1	0	0	1	0	0	1	0	0	0	1	0	0	0	0	0	1	0	1	0	1	NA
derivation	0	0.6-<0.8	0.661972	0.488592	0.156016	0.00926413	0.0451887	0.565583	0.000694927	0.0456747	1	0	0	0	1	1	0	1	0	1	0	0	1	0	0	1	0	1	0	0	0	0	0	0	0	1	0	1	0	1	NA
derivation	0	0.8-1	0.366197	0.456415	0.123761	0.00926413	0.0451887	0.565583	0.00208478	0.0456747	0	1	0	0	1	1	0	1	0	1	0	0	0	1	0	1	0	0	0	1	0	0	0	0	0	1	1	0	1	0	NA
derivation	0	0.6-<0.8	0.323944	0.370642	0.183073	0.00926413	0.0451887	0.565583	0.0159833	0.0456747	0	1	0	0	1	1	0	1	0	1	0	0	1	0	0	1	0	1	0	0	0	0	0	0	0	1	0	1	0	1	NA
derivation	0	0.8-1	0.478873	0.491548	0.191615	0.00926413	0.0451887	0.565583	0.0493398	0.0456747	0	1	1	0	0	1	0	1	0	1	0	0	1	0	1	0	0	1	0	0	1	0	0	0	0	0	0	1	0	1	226.816
derivation	0	0.6-<0.8	0.577465	0.474014	0.221321	0.00926413	0.0451887	0.565583	0.0270738	0.0456747	1	0	0	0	1	1	0	1	0	1	0	0	1	0	0	1	0	1	0	0	0	0	0	0	0	1	0	1	0	1	NA
derivation	0	0.6-<0.8	0.366197	0.367223	0.0738377	0.00926413	0.0451887	0.565583	0.0493398	0.0456747	1	0	0	0	1	1	0	1	0	1	0	0	1	0	0	1	0	1	0	0	0	0	0	0	0	1	0	1	0	1	NA
derivation	0	0.6-<0.8	0.56338	0.664809	0.129774	0.00926413	0.0451887	0.565583	0.00694927	0.0456747	0	1	0	0	1	1	0	1	0	1	0	0	1	0	0	1	0	1	0	0	0	0	0	0	0	1	0	1	0	1	NA
derivation	0	0.6-<0.8	0.267606	0.554095	0.129774	0.00926413	0.0451887	0.565583	0.0159833	0.0456747	0	1	0	0	1	1	0	1	0	1	0	0	1	0	1	0	0	1	0	0	0	0	0	0	0	1	0	1	0	1	NA
derivation	0	0.8-1	0.408451	0.598953	0.191615	0.010895	0.116774	0.390909	0.000694927	0.0456747	1	0	0	1	0	1	0	0	1	0	1	0	0	1	0	0	1	0	1	0	1	0	0	0	0	0	1	0	1	0	232.37
derivation	0	0.6-<0.8	0.239437	0.434868	0.163125	0.0198232	0.0994675	0.568831	0.00486449	0.0456747	1	0	0	1	0	1	0	0	1	1	0	0	0	1	0	0	1	1	0	0	0	0	0	0	1	0	1	0	1	0	716.343
derivation	0	0.6-<0.8	0.309859	0.473089	0.119587	0.00926413	0.0451887	0.565583	0	0.0456747	0	1	0	0	1	1	0	1	0	1	0	0	1	0	0	1	0	1	0	0	0	0	0	0	0	1	0	1	0	1	NA
derivation	0	0.6-<0.8	0.464789	0.487653	0.121621	0.00926413	0.0451887	0.565583	0.0159833	0.0456747	1	0	0	0	1	1	0	1	0	1	0	0	1	0	1	0	0	1	0	0	0	0	0	0	0	1	0	1	0	1	NA
derivation	0	0.6-<0.8	0.464789	0.515672	0.207786	0.00926413	0.0451887	0.565583	0.0326616	0.0456747	1	0	0	0	1	1	0	1	0	1	0	0	1	0	0	1	0	1	0	0	0	0	0	0	0	1	0	1	0	1	NA
derivation	0	0.8-1	0.225352	0.449371	0.15924	0.00748066	0.0492583	0.571429	0	0.0151537	1	0	0	0	1	1	0	0	1	1	0	0	1	0	0	1	0	1	0	0	0	0	0	0	0	1	0	1	0	1	NA
derivation	0	0.8-1	0.633803	0.571688	0.162654	0.00926413	0.0451887	0.565583	0.0243224	0.0456747	1	0	0	0	1	1	0	1	0	1	0	0	1	0	1	0	0	1	0	0	0	0	0	0	0	1	0	1	0	1	NA
derivation	0	0.8-1	0.394366	0.414988	0.132898	0.00926413	0.0451887	0.565583	0.0326616	0.0456747	0	1	0	0	1	1	0	1	0	1	0	0	1	0	0	1	0	1	0	0	0	0	0	0	0	1	0	1	0	1	NA
derivation	0	0.6-<0.8	0.661972	0.656306	0.181871	0.0203867	0.0446938	0.220779	0.0076442	0.0456747	0	1	1	0	0	1	0	0	1	0	1	0	1	0	1	0	0	1	0	0	1	0	0	0	0	0	0	1	0	1	240.539
derivation	0	0.6-<0.8	0.56338	0.42554	0.0721576	0.00926413	0.0451887	0.565583	0.0159833	0.0456747	1	0	0	0	1	1	0	1	0	1	0	0	1	0	0	1	0	0	0	1	0	0	0	0	0	1	0	1	0	1	NA
derivation	0	0.6-<0.8	0.464789	0.378578	0.0772662	0.00926413	0.0451887	0.565583	0.0326616	0.0456747	0	1	0	0	1	1	0	1	0	1	0	0	1	0	0	1	0	1	0	0	0	0	0	0	0	1	0	1	0	1	NA
derivation	0	0.6-<0.8	0.352113	0.497795	0.102627	0.0165414	0.0587676	0.735065	0.0493398	0.0456747	0	1	0	0	1	1	0	1	0	1	0	0	1	0	0	1	0	0	1	0	0	0	0	0	0	1	0	1	0	1	NA
derivation	0	0.6-<0.8	0.394366	0.442206	0.206505	0.000121547	0.131038	0.772727	0.0826963	0.0456747	0	1	1	0	0	1	0	1	0	1	0	0	1	0	0	0	1	1	0	0	1	0	0	0	0	0	0	1	0	1	225.515
derivation	0	0.6-<0.8	0.408451	0.448461	0.047743	0.00926413	0.0451887	0.565583	0.116053	0.0456747	1	0	1	0	0	1	0	1	0	1	0	0	1	0	1	0	0	1	0	0	1	0	0	0	0	0	0	1	0	1	221.464
derivation	0	0.6-<0.8	0.380282	0.366891	0.169925	0.0059116	0.00437429	0.545455	0.0660181	0.0913638	0	1	1	0	0	1	0	0	1	1	0	0	1	0	0	1	0	1	0	0	1	0	0	0	0	0	0	1	0	1	225.299
derivation	0	0.6-<0.8	0.492958	0.44517	0.0961153	0.00323757	0.0283378	0.571429	0.0159833	0.0456747	1	0	1	0	0	1	0	1	0	1	0	0	1	0	0	1	0	1	0	0	1	0	0	0	0	0	0	1	0	1	222.765
derivation	0	0.6-<0.8	0.464789	0.464611	0.169925	0.00926413	0.0451887	0.565583	0.0159833	0.0456747	0	1	0	0	1	1	0	1	0	1	0	0	1	0	0	1	0	1	0	0	0	0	0	0	0	1	0	1	0	1	NA
derivation	0	0.6-<0.8	0.492958	0.474399	0.184278	0.00926413	0.0451887	0.565583	0	0.0456747	0	1	0	0	1	1	0	1	0	1	0	0	1	0	0	1	0	1	0	0	0	0	0	0	0	1	0	1	0	1	NA
derivation	0	0.6-<0.8	0.323944	0.390775	0.0764008	0.00926413	0.0451887	0.565583	0.00486449	0.0456747	0	1	0	0	1	1	0	1	0	1	0	0	1	0	0	1	0	1	0	0	0	0	0	0	0	1	0	1	0	1	NA
derivation	0	0.6-<0.8	0.323944	0.325665	0.127714	0.00926413	0.0451887	0.565583	0.000694927	0.0456747	0	1	0	0	1	1	0	1	0	1	0	0	1	0	0	1	0	1	0	0	0	0	0	0	0	1	0	1	0	1	NA
derivation	0	0.8-1	0.380282	0.462252	0.0665698	0.00926413	0.0451887	0.565583	0.0076442	0.0456747	0	1	0	0	1	1	0	1	0	1	0	0	1	0	1	0	0	1	0	0	0	0	0	0	0	1	0	1	0	1	NA
derivation	0	0.6-<0.8	0.619718	0.488592	0.156016	0.00940331	0.0451887	0.493506	0.0270738	0.0456747	0	1	1	0	0	1	0	0	1	0	1	0	0	1	0	0	1	1	0	0	1	0	0	0	0	0	1	0	1	0	239.889
derivation	0	0.6-<0.8	0.183099	0.35708	0.0772662	0.00106077	0.0431723	0.580519	0.0826963	0.0456747	0	1	1	0	0	1	0	1	0	1	0	0	1	0	1	0	0	1	0	0	1	0	0	0	0	0	0	1	0	1	222.265
derivation	0	0.6-<0.8	0.478873	0.488592	0.12364	0.00926413	0.0451887	0.565583	0.0159833	0.0456747	0	1	0	0	1	1	0	1	0	1	0	0	1	0	0	1	0	0	0	1	0	0	0	0	0	1	0	1	0	1	NA
derivation	0	0.6-<0.8	0.408451	0.519669	0.169925	0.011558	0.00152149	0.571429	0.000694927	0.0456747	0	1	1	0	0	1	0	0	1	0	1	0	0	1	0	0	1	1	0	0	1	0	0	0	0	0	1	0	1	0	236.638
derivation	0	0.8-1	0.591549	0.299099	0.107421	0.0123757	0.0405097	0.584416	0.00416956	0.0456747	0	1	1	0	0	1	0	0	1	1	0	1	0	0	1	0	0	1	0	0	1	0	0	0	0	0	0	1	0	1	228.549
derivation	0	0.8-1	0.577465	0.733193	0.396474	0.000187845	0.0389882	0.48961	0.0493398	0.0456747	1	0	1	0	0	1	0	0	1	1	0	0	1	0	0	0	1	1	0	0	1	0	0	0	0	0	0	1	0	1	224.065
derivation	0	0.6-<0.8	0.422535	0.57968	0.387181	0.0319227	0.0277672	0.565583	0.149409	0.0456747	0	1	1	0	0	1	0	0	1	0	1	0	1	0	1	0	0	0	0	1	1	0	0	0	0	0	0	1	0	1	NA
derivation	0	0.6-<0.8	0.647887	0.488592	0.156016	0.00926413	0.0451887	0.565583	0.0326616	0.0456747	0	1	0	0	1	1	0	1	0	1	0	1	0	0	0	1	0	1	0	0	0	0	0	0	0	1	0	1	0	1	NA
derivation	0	0.6-<0.8	0.56338	0.493667	0.275872	0.00926413	0.0451887	0.565583	0.00208478	0.0456747	0	1	0	0	1	1	0	1	0	1	0	0	1	0	1	0	0	1	0	0	0	0	0	0	0	1	0	1	0	1	NA
derivation	0	0.6-<0.8	0.309859	0.450766	0.128742	0.000906077	0.0201598	0.420779	0.0326616	0.0456747	0	1	1	0	0	1	0	0	1	1	0	0	1	0	1	0	0	1	0	0	1	0	0	0	0	0	0	1	0	1	224.215
derivation	0	0.6-<0.8	0.521127	0.514064	0.205225	0.00130387	0.00266261	0.518182	0.0826963	0.0456747	0	1	1	0	0	1	0	0	1	0	1	0	1	0	1	0	0	1	0	0	1	0	0	0	0	0	0	1	0	1	238.372
derivation	0	0.6-<0.8	0.28169	0.377899	0.128742	0.00926413	0.0451887	0.565583	0.0159833	0.0456747	0	1	0	0	1	1	0	1	0	1	0	0	1	0	0	1	0	0	0	1	0	0	0	0	0	1	0	1	0	1	NA
derivation	0	0.8-1	0.408451	0.461395	0.138207	0.0301989	0.0205401	0.519481	0.0493398	0.0310431	1	0	1	0	0	1	0	0	1	0	1	0	1	0	0	1	0	0	0	1	1	0	0	0	0	0	0	1	0	1	NA
derivation	0	0.8-1	0.464789	0.444148	0.138207	0.0283646	0.0165462	0.571429	0.0660181	0.0310431	1	0	1	0	0	1	0	0	1	0	1	1	0	0	1	0	0	0	0	1	1	0	0	0	0	0	0	1	0	1	NA
derivation	0	0.6-<0.8	0.549296	0.52176	0.0746864	0.000143646	0.00969951	0.493506	0	0.0776813	1	0	1	0	0	1	0	0	1	0	1	0	0	1	0	0	1	1	0	0	1	0	0	0	0	0	1	0	1	0	234.537
derivation	0	0.6-<0.8	0.478873	0.585582	0.203948	0.0214696	0.00969951	0.584416	0	0.0776813	1	0	1	0	0	1	0	0	1	0	1	0	0	1	0	0	1	1	0	0	1	0	0	0	0	0	1	0	1	0	233.454
derivation	0	0.8-1	0.43662	0.475126	0.132898	0.00928177	0.00361354	0.558442	0.000694927	0.0158894	1	0	1	0	0	1	0	0	1	0	1	0	1	0	1	0	0	1	0	0	1	0	0	0	0	0	0	1	0	1	232.803
derivation	0	0.6-<0.8	0.591549	0.507933	0.271203	0.00472928	0.0454545	0.597403	0.0826963	0.0456747	1	0	0	0	1	1	0	1	0	1	0	0	1	0	0	1	0	0	0	1	0	0	0	0	0	1	0	1	0	1	NA
derivation	0	0.8-1	0.478873	0.464346	0.136066	0.0177238	0.00874857	0.597403	0.000694927	0.0456747	1	0	1	0	0	1	0	0	1	0	1	1	0	0	1	0	0	1	0	0	1	0	0	0	0	0	0	1	0	1	233.454
derivation	0	0.6-<0.8	0.309859	0.481753	0.0729947	0.000165746	0.0110308	0.662338	0.0159833	0.0456747	1	0	1	0	0	1	0	0	1	0	1	0	1	0	0	0	1	1	0	0	1	0	0	0	0	0	0	1	0	1	230.853
derivation	0	0.6-<0.8	0.492958	0.507126	0.129774	0.00926413	0.0451887	0.565583	0.0076442	0.0456747	0	1	0	0	1	1	0	1	0	1	0	0	1	0	1	0	0	1	0	0	0	0	0	0	0	1	0	1	0	1	NA
derivation	0	0.6-<0.8	0.295775	0.545561	0.181871	0.00926413	0.0451887	0.565583	0.000694927	0.0456747	1	0	0	0	1	1	0	1	0	1	0	0	1	0	0	1	0	1	0	0	0	0	0	0	0	1	0	1	0	1	NA
derivation	0	0.6-<0.8	0.408451	0.549828	0.23362	0.00926413	0.0451887	0.565583	0.0493398	0.0456747	1	0	1	0	0	1	0	1	0	0	1	0	1	0	1	0	0	1	0	0	0	1	0	0	0	0	0	1	0	1	356.74
derivation	0	0.8-1	0.619718	0.620592	0.15924	0.00926413	0.0451887	0.565583	0.0159833	0.0456747	0	1	0	0	1	1	0	1	0	1	0	0	1	0	0	1	0	1	0	0	0	0	0	0	0	1	0	1	0	1	NA
derivation	0	0.6-<0.8	0.605634	0.488592	0.156016	0.00926413	0.0451887	0.565583	0.0270738	0.0456747	0	1	0	0	1	1	0	1	0	1	0	0	1	0	0	1	0	1	0	0	0	0	0	0	0	1	0	1	0	1	NA
derivation	0	0.8-1	0.28169	0.399715	0.122734	0.00926413	0.0451887	0.565583	0.0159833	0.0456747	0	1	0	0	1	1	0	1	0	1	0	0	1	0	1	0	0	0	0	1	0	0	0	0	0	1	0	1	0	1	NA
derivation	0	0.6-<0.8	0.464789	0.489415	0.12364	0.00926413	0.0451887	0.565583	0.0826963	0.0456747	1	0	0	0	1	1	0	1	0	1	0	0	1	0	0	1	0	1	0	0	0	0	0	0	0	1	0	1	0	1	NA
derivation	0	0.6-<0.8	0.676056	0.519669	0.19496	0.00926413	0.0451887	0.565583	0.0326616	0.0456747	0	1	0	0	1	1	0	1	0	1	0	0	1	0	1	0	0	1	0	0	0	0	0	0	0	1	0	1	0	1	NA
derivation	0	0.6-<0.8	0.690141	0.473089	0.119587	0.00926413	0.0451887	0.565583	0.0660181	0.0456747	0	1	0	0	1	1	0	1	0	1	0	0	1	0	0	1	0	1	0	0	0	0	0	0	0	1	0	1	0	1	NA
derivation	0	0.8-1	0.774648	0.460042	0.109375	0.00733702	0	0.550649	0	0.0456747	1	0	1	0	0	1	0	0	1	1	0	0	1	0	0	1	0	1	0	0	1	0	0	0	0	0	0	1	0	1	227.099
derivation	0	0.6-<0.8	0.338028	0.365762	0.174716	0.0127514	0.0256752	0.592208	0.0826963	0.0456747	0	1	1	0	0	1	0	0	1	1	0	0	1	0	1	0	0	1	0	0	1	0	0	0	0	0	0	1	0	1	224.648
derivation	0	0.6-<0.8	0.352113	0.505533	0.0970341	0.00169061	0.0321415	0.615584	0.0993746	0.0456747	1	0	1	0	0	1	0	1	0	1	0	0	1	0	1	0	0	1	0	0	0	1	0	0	0	0	0	1	0	1	344.967
derivation	0	0.6-<0.8	0.464789	0.488592	0.156016	0.00926413	0.0451887	0.565583	0	0.0456747	1	0	0	0	1	1	0	1	0	1	0	0	1	0	1	0	0	0	0	1	0	0	0	0	0	1	0	1	0	1	NA
derivation	0	0.6-<0.8	0.43662	0.437924	0.128742	0.00926413	0.0451887	0.565583	0.0159833	0.0456747	0	1	0	0	1	1	0	1	0	1	0	0	1	0	0	1	0	1	0	0	0	0	0	0	0	1	0	1	0	1	NA
derivation	0	0.8-1	0.56338	0.50304	0.0825708	0.00926413	0.0451887	0.565583	0.0159833	0.0456747	1	0	0	0	1	1	0	1	0	1	0	0	1	0	0	1	0	1	0	0	0	0	0	0	0	1	0	1	0	1	NA
derivation	0	0.6-<0.8	0.450704	0.557373	0.300985	0.00926413	0.0451887	0.565583	0.00416956	0.0456747	0	1	0	0	1	1	0	1	0	1	0	1	0	0	0	1	0	1	0	0	0	0	0	0	0	1	1	0	1	0	NA
derivation	0	0.6-<0.8	0.43662	0.446019	0.160838	0.00926413	0.0451887	0.565583	0	0.0456747	1	0	0	0	1	1	0	1	0	1	0	1	0	0	0	1	0	0	1	0	0	0	0	0	0	1	0	1	0	1	NA
derivation	0	0.6-<0.8	0.464789	0.472137	0.118556	0.000475138	0.0281476	0.571429	0.0159833	0.0456747	0	1	1	0	0	1	0	0	1	1	0	0	0	1	0	0	1	0	0	1	1	0	0	0	0	0	1	0	1	0	NA
derivation	0	0.6-<0.8	0.422535	0.468975	0.156016	0.00870718	0.00361354	0.558442	0	0.0456747	0	1	1	0	0	1	0	0	1	0	1	0	0	1	0	0	1	1	0	0	1	0	0	0	0	0	1	0	1	0	236.855
derivation	0	0.6-<0.8	0.394366	0.480044	0.0713261	0.0081326	0.00323317	0.623377	0.000694927	0.0456747	0	1	1	0	0	1	0	0	1	0	1	0	0	1	0	0	1	1	0	0	1	0	0	0	0	0	1	0	1	0	236.421
derivation	0	0.6-<0.8	0.492958	0.508142	0.125669	0.00468508	0.00361354	0.565583	0.000694927	0.0456747	0	1	1	0	0	1	0	0	1	1	0	0	0	1	0	0	1	1	0	0	1	0	0	0	0	0	1	0	1	0	227.032
derivation	0	0.6-<0.8	0.605634	0.487653	0.322579	0.00926413	0.0451887	0.565583	0.0159833	0.0456747	0	1	0	0	1	1	0	1	0	1	0	0	1	0	1	0	0	1	0	0	0	0	0	0	0	1	0	1	0	1	NA
derivation	0	0.6-<0.8	0.295775	0.391401	0.149225	0.00926413	0.0451887	0.565583	0.0104239	0.0456747	0	1	0	0	1	1	0	1	0	1	0	0	1	0	0	1	0	1	0	0	0	0	0	0	0	1	0	1	0	1	NA
derivation	0	0.6-<0.8	0.309859	0.322958	0.12364	0.00926413	0.0451887	0.565583	0.0326616	0.0456747	0	1	0	0	1	1	0	1	0	1	0	0	1	0	0	0	1	1	0	0	0	0	0	0	0	1	0	1	0	1	NA
derivation	0	0.6-<0.8	0.338028	0.475794	0.198844	0.00926413	0.0451887	0.565583	0.0159833	0.0456747	0	1	0	0	1	1	0	1	0	1	0	0	1	0	0	1	0	0	0	1	0	0	0	0	0	1	0	1	0	1	NA
derivation	0	0.6-<0.8	0.239437	0.390623	0.122631	0.00761326	0.0669456	0.545455	0.0993746	0.0456747	1	0	1	0	0	1	0	0	1	1	0	0	1	0	1	0	0	1	0	0	1	0	0	0	0	0	0	1	0	1	218.864
derivation	0	0.8-1	0.492958	0.498743	0.189146	0.00926413	0.0451887	0.565583	0.00138985	0.0456747	1	0	0	0	1	1	0	1	0	1	0	0	1	0	0	1	0	1	0	0	0	0	0	0	0	1	0	1	0	1	NA
derivation	0	0.6-<0.8	0.464789	0.503035	0.175904	0.000839779	0.000950932	0.571429	0.00208478	0.0183905	1	0	1	0	0	1	0	0	1	0	1	0	1	0	1	0	0	1	0	0	0	0	1	0	0	0	0	1	0	1	481.977
derivation	0	0.6-<0.8	0.169014	0.438241	0.267977	0.00709392	0.13294	0.545455	0.0826963	0.0456747	1	0	1	0	0	1	0	0	1	0	1	0	0	1	0	0	1	1	0	0	1	0	0	0	0	0	1	0	1	0	228.686
derivation	0	0.6-<0.8	0.507042	0.426422	0.219916	0.00440884	0.00741727	0.584416	0.0326616	0.0456747	0	1	0	0	1	1	0	1	0	1	0	0	0	1	0	1	0	1	0	0	0	0	0	0	0	1	1	0	1	0	NA
derivation	0	0.6-<0.8	0.605634	0.439374	0.183073	0.0121215	0.066375	0.714286	0.0159833	0.0456747	1	0	1	0	0	1	0	0	1	0	1	0	1	0	0	1	0	1	0	0	0	0	1	0	0	0	0	1	0	1	484.144
derivation	0	0.6-<0.8	0.253521	0.410765	0.152534	0.000209945	0.0692278	0.528571	0.0076442	0.0456747	1	0	0	0	1	1	0	1	0	1	0	0	1	0	0	0	1	1	0	0	0	0	0	0	0	1	0	1	0	1	NA
derivation	0	0.6-<0.8	0.338028	0.495365	0.0738377	0.00926413	0.0451887	0.565583	0.0159833	0.0456747	1	0	0	0	1	1	0	1	0	1	0	0	1	0	1	0	0	1	0	0	0	0	0	0	0	1	0	1	0	1	NA
derivation	0	0.6-<0.8	0.478873	0.377899	0.128742	0.00926413	0.0451887	0.565583	0.000694927	0.0456747	0	1	0	0	1	1	0	1	0	1	0	0	1	0	0	1	0	1	0	0	0	0	0	0	0	1	0	1	0	1	NA
derivation	0	0.6-<0.8	0.521127	0.438241	0.118556	0.00926413	0.0451887	0.565583	0.0138985	0.0456747	0	1	0	0	1	1	0	1	0	1	0	0	1	0	0	1	0	1	0	0	0	0	0	0	0	1	0	1	0	1	NA
derivation	0	0.8-1	0.323944	0.416968	0.136066	0.00926413	0.0451887	0.565583	0	0.0456747	1	0	0	0	1	1	0	1	0	1	0	0	1	0	1	0	0	1	0	0	0	0	0	0	0	1	0	1	0	1	NA
derivation	0	0.6-<0.8	0.521127	0.587345	0.180673	0.00926413	0.0451887	0.565583	0.00347464	0.0456747	0	1	0	0	1	1	0	1	0	1	0	0	1	0	0	1	0	1	0	0	0	0	0	0	0	1	0	1	0	1	NA
derivation	0	0.6-<0.8	0.577465	0.505533	0.224079	0.0125746	0.000570559	0.584416	0.0159833	0.0456747	0	1	1	0	0	1	0	0	1	1	0	0	1	0	1	0	0	1	0	0	1	0	0	0	0	0	0	1	0	1	228.333
derivation	0	0.6-<0.8	0.549296	0.509779	0.122631	0.00107182	0.0144542	0.587013	0.00972898	0.0456747	0	1	1	0	0	1	0	1	0	1	0	0	1	0	0	1	0	1	0	0	1	0	0	0	0	0	0	1	0	1	227.899
derivation	0	0.6-<0.8	0.239437	0.34716	0.222707	0.00723757	0.0717003	0.545455	0.0993746	0.0456747	0	1	1	0	0	1	0	1	0	1	0	0	1	0	0	1	0	1	0	0	1	0	0	0	0	0	0	1	0	1	223.131
derivation	0	0.6-<0.8	0.492958	0.493523	0.283536	0.000441989	0.0214911	0.584416	0.00972898	0.0456747	1	0	1	0	0	1	0	0	1	0	1	0	1	0	1	0	0	1	0	0	1	0	0	0	0	0	0	1	0	1	233.67
derivation	0	0.6-<0.8	0.450704	0.540815	0.169925	0.00926413	0.0451887	0.565583	0.0159833	0.0456747	1	0	0	0	1	1	0	1	0	1	0	0	1	0	1	0	0	1	0	0	0	0	0	0	0	1	0	1	0	1	NA
derivation	0	0.8-1	0.492958	0.369488	0.241872	0.00926413	0.0451887	0.565583	0.0159833	0.0456747	1	0	0	0	1	1	0	1	0	1	0	0	1	0	0	1	0	1	0	0	0	0	0	0	0	1	0	1	0	1	NA
derivation	0	0.6-<0.8	0.492958	0.55313	0.12364	0.00926413	0.0451887	0.565583	0.00555942	0.0456747	1	0	0	0	1	1	0	1	0	1	0	0	1	0	0	1	0	1	0	0	0	0	0	0	0	1	0	1	0	1	NA
derivation	0	0.6-<0.8	0.619718	0.622869	0.156016	0.00926413	0.0451887	0.565583	0.0326616	0.0456747	0	1	0	0	1	1	0	1	0	1	0	0	1	0	0	1	0	1	0	0	0	0	0	0	0	1	0	1	0	1	NA
derivation	0	0.6-<0.8	0.239437	0.389827	0.0961153	0.00926413	0.0451887	0.565583	0.00833912	0.0456747	0	1	0	0	1	1	0	1	0	1	0	0	1	0	0	0	1	1	0	0	0	0	0	0	0	1	0	1	0	1	NA
derivation	0	0.6-<0.8	0.408451	0.458562	0.0755409	0.0129724	0.0580068	0.532468	0.0159833	0.0456747	1	0	1	0	0	1	0	0	1	0	1	0	1	0	0	1	0	1	0	0	1	0	0	0	0	0	0	1	0	1	232.37
derivation	0	0.6-<0.8	0.225352	0.406485	0.152534	0.000453039	0	0.466234	0.0660181	0.0456747	1	0	1	0	0	1	0	0	1	1	0	0	1	0	0	1	0	1	0	0	1	0	0	0	0	0	0	1	0	1	218.647
derivation	0	0.6-<0.8	0.704225	0.480044	0.148126	0.00926413	0.0451887	0.565583	0.0159833	0.0456747	1	0	0	0	1	1	0	1	0	1	0	0	1	0	1	0	0	1	0	0	0	0	0	0	0	1	0	1	0	1	NA
derivation	0	0.6-<0.8	0.549296	0.404297	0.118556	0.00932597	0.0359452	0.623377	0.0660181	0.0228042	0	1	1	0	0	1	0	1	0	1	0	0	1	0	1	0	0	1	0	0	1	0	0	0	0	0	0	1	0	1	227.899
derivation	0	0.6-<0.8	0.521127	0.431551	0.095195	0.00699448	0.18372	0.571429	0.0493398	0.0456747	0	1	0	0	1	1	0	1	0	1	0	0	1	0	0	1	0	1	0	0	0	0	0	0	0	1	0	1	0	1	NA
derivation	0	0.8-1	0.422535	0.488592	0.160372	0.00914917	0.0808292	0.493506	0.0326616	0.0456747	0	1	1	0	0	1	0	1	0	1	0	0	1	0	0	1	0	1	0	0	1	0	0	0	0	0	0	1	0	1	225.949
derivation	0	0.8-1	0.535211	0.376879	0.239103	0.00828729	0.067326	0.649351	0.0326616	0.0456747	0	1	1	0	0	1	0	1	0	0	1	0	1	0	0	1	0	1	0	0	1	0	0	0	0	0	0	1	0	1	238.588
derivation	0	0.6-<0.8	0.478873	0.519669	0.0688425	0.00926413	0.0451887	0.565583	0.0159833	0.0456747	1	0	0	0	1	1	0	1	0	1	0	0	1	0	0	1	0	1	0	0	0	0	0	0	0	1	0	1	0	1	NA
derivation	0	0.6-<0.8	0.56338	0.575269	0.27741	0.00926413	0.0451887	0.565583	0.00208478	0.0456747	1	0	0	0	1	1	0	1	0	1	0	0	1	0	0	1	0	1	0	0	0	0	0	0	0	1	0	1	0	1	NA
derivation	0	0.6-<0.8	0.577465	0.292253	0.122631	0.00926413	0.0451887	0.565583	0	0.0456747	1	0	0	0	1	1	0	1	0	1	0	0	0	1	0	0	1	0	0	1	0	0	0	0	0	1	1	0	1	0	NA
derivation	0	0.8-1	0.309859	0.437169	0.133948	0.00563536	0.0199696	0.558442	0.0159833	0.0456747	0	1	1	0	0	1	0	0	1	1	0	0	1	0	0	1	0	1	0	0	1	0	0	0	0	0	0	1	0	1	224.215
derivation	0	0.8-1	0.408451	0.445768	0.160372	0.00146961	0.0178775	0.557143	0.149409	0.0456747	0	1	1	0	0	1	0	0	1	1	0	0	1	0	0	1	0	1	0	0	1	0	0	0	0	0	0	1	0	1	225.732
derivation	0	0.6-<0.8	0.478873	0.455369	0.20012	0.00926413	0.0451887	0.565583	0.0326616	0.0456747	0	1	0	0	1	1	0	1	0	1	0	0	1	0	0	1	0	1	0	0	0	0	0	0	0	1	0	1	0	1	NA
derivation	0	0.6-<0.8	0.464789	0.578829	0.283536	0.00926413	0.0451887	0.565583	0.00208478	0.0456747	1	0	0	0	1	1	0	1	0	1	0	0	1	0	1	0	0	1	0	0	0	0	0	0	0	1	0	1	0	1	NA
derivation	0	0.8-1	0.478873	0.558829	0.0691224	0.00650829	0.0203499	0.561039	0.00555942	0.0456747	0	1	1	0	0	1	0	0	1	1	0	0	1	0	0	1	0	1	0	0	1	0	0	0	0	0	0	1	0	1	226.816
derivation	0	0.6-<0.8	0.56338	0.569341	0.118556	0.00926413	0.0451887	0.565583	0.00416956	0.0456747	1	0	0	0	1	1	0	1	0	1	0	0	1	0	0	1	0	1	0	0	0	0	0	0	0	1	0	1	0	1	NA
derivation	0	0.6-<0.8	0.422535	0.499347	0.130811	0.00926413	0.0451887	0.565583	0.000694927	0.0456747	0	1	0	0	1	1	0	1	0	1	0	0	1	0	0	0	1	1	0	0	0	0	0	0	0	1	0	1	0	1	NA
derivation	0	0.6-<0.8	0.56338	0.59677	0.156016	0.00926413	0.0451887	0.565583	0.0326616	0.0456747	0	1	0	0	1	1	0	1	0	1	0	0	1	0	0	1	0	1	0	0	0	0	0	0	0	1	0	1	0	1	NA
derivation	0	0.6-<0.8	0.464789	0.569341	0.560162	0.0149061	0.00437429	0.571429	0.0159833	0.0456747	1	0	0	0	1	1	0	0	1	1	0	0	1	0	1	0	0	1	0	0	0	0	0	0	0	1	0	1	0	1	NA
derivation	0	0.6-<0.8	0.380282	0.472137	0.0680102	0.0149061	0.00437429	0.571429	0.0159833	0.0456747	1	0	1	0	0	1	0	0	1	0	1	0	0	1	0	1	0	1	0	0	1	0	0	0	0	0	1	0	1	0	231.937
derivation	0	0.6-<0.8	0.338028	0.404297	0.118556	0.00926413	0.0451887	0.565583	0	0.0456747	1	0	0	0	1	1	0	1	0	1	0	0	1	0	0	1	0	1	0	0	0	0	0	0	0	1	0	1	0	1	NA
derivation	0	0.6-<0.8	0.464789	0.483395	0.267766	0.00926413	0.0451887	0.565583	0	0.0456747	0	1	0	0	1	1	0	1	0	1	0	0	1	0	1	0	0	1	0	0	0	0	0	0	0	1	0	1	0	1	NA
derivation	0	0.6-<0.8	0.366197	0.390623	0.148126	0.0224972	0.0363256	0.506494	0.0159833	0.0456747	1	0	1	0	0	1	0	0	1	0	1	0	0	1	0	0	1	0	0	1	1	0	0	0	0	0	1	0	1	0	NA
derivation	0	0.6-<0.8	0.295775	0.281985	0.100744	0.000906077	0.476227	0.493506	0.0660181	0.101221	0	1	1	0	0	1	0	0	1	0	1	0	1	0	0	1	0	1	0	0	1	0	0	0	0	0	0	1	0	1	234.904
derivation	0	0.6-<0.8	0.394366	0.459627	0.12364	0.0143204	0.053062	0.558442	0.0826963	0.0472267	0	1	1	0	0	1	0	1	0	1	0	0	0	1	0	0	1	1	0	0	1	0	0	0	0	0	1	0	1	0	225.515
derivation	0	0.6-<0.8	0.380282	0.598859	0.19363	0.0228619	0.0743629	0.467532	0.0159833	0.0456747	0	1	1	0	0	1	0	0	1	0	1	0	0	1	0	0	1	1	0	0	1	0	0	0	0	0	1	0	1	0	236.204
derivation	0	0.8-1	0.422535	0.373809	0.109375	0.0038011	0.0125523	0.537662	0.0493398	0.0456747	0	1	1	0	0	1	0	0	1	1	0	0	1	0	0	0	1	0	0	1	1	0	0	0	0	0	0	1	0	1	NA
derivation	0	0.6-<0.8	0.521127	0.518669	0.218486	0.00926413	0.0451887	0.565583	0.0159833	0.0456747	1	0	0	0	1	1	0	1	0	1	0	0	1	0	0	1	0	1	0	0	0	0	0	0	0	1	0	1	0	1	NA
derivation	0	0.6-<0.8	0.338028	0.428155	0.222707	0.0117901	0.03062	0.623377	0.0493398	0.0456747	0	1	1	0	0	1	0	0	1	0	1	0	0	1	0	1	0	1	0	0	1	0	0	0	0	0	1	0	1	0	235.554
derivation	0	0.6-<0.8	0.535211	0.463601	0.180673	0.012884	0.181438	0.565583	0.00903405	0.0456747	1	0	1	0	0	1	0	1	0	1	0	0	1	0	0	1	0	1	0	0	0	0	0	0	1	0	0	1	0	1	720.894
derivation	0	0.6-<0.8	0.492958	0.416208	0.122631	0.0144641	0.23431	0.565583	0.0493398	0.0456747	0	1	0	0	1	1	0	1	0	1	0	0	1	0	0	1	0	0	0	1	0	0	0	0	0	1	0	1	0	1	NA
derivation	0	0.6-<0.8	0.507042	0.43241	0.272776	0.00926413	0.0451887	0.565583	0.0660181	0.0456747	0	1	0	0	1	1	0	1	0	1	0	0	1	0	0	1	0	1	0	0	0	0	0	0	0	1	0	1	0	1	NA
derivation	0	0.6-<0.8	0.338028	0.34716	0.121621	0.00926413	0.0451887	0.565583	0.0270738	0.0456747	0	1	0	0	1	1	0	1	0	1	0	0	0	1	0	0	1	0	0	1	0	0	0	0	0	1	1	0	1	0	NA
derivation	0	0.8-1	0.394366	0.488592	0.156016	0.0118895	0.126474	0.688312	0.0076442	0.0456747	0	1	0	0	1	1	0	1	0	1	0	0	1	0	0	1	0	1	0	0	0	0	0	0	0	1	0	1	0	1	NA
derivation	0	0.6-<0.8	0.56338	0.56678	0.175904	0.00926413	0.0451887	0.565583	0.0159833	0.0456747	1	0	0	0	1	1	0	1	0	1	0	0	1	0	0	1	0	1	0	0	0	0	0	0	0	1	0	1	0	1	NA
derivation	0	0.6-<0.8	0.492958	0.442589	0.12364	0.00937017	0.0426017	0.571429	0.00347464	0.0456747	0	1	1	0	0	1	0	1	0	0	1	0	0	1	0	1	0	1	0	0	1	0	0	0	0	0	1	0	1	0	237.938
derivation	0	0.8-1	0.760563	0.660696	0.187921	0.00926413	0.0451887	0.565583	0.0159833	0.0456747	1	0	0	0	1	1	0	1	0	1	0	0	1	0	0	1	0	1	0	0	0	0	0	0	0	1	0	1	0	1	NA
derivation	0	0.6-<0.8	0.338028	0.488592	0.156016	0.00926413	0.0451887	0.565583	0.0076442	0.0456747	1	0	0	0	1	1	0	1	0	1	0	0	1	0	0	1	0	1	0	0	0	0	0	0	0	1	0	1	0	1	NA
derivation	0	0.6-<0.8	0.591549	0.605244	0.181871	0.00926413	0.0451887	0.565583	0.0270738	0.0456747	1	0	0	0	1	1	0	1	0	1	0	0	1	0	0	1	0	1	0	0	0	0	0	0	0	1	0	1	0	1	NA
derivation	0	0.6-<0.8	0.521127	0.549828	0.181871	0.00926413	0.0451887	0.565583	0.0326616	0.0456747	1	0	0	0	1	1	0	1	0	1	0	0	1	0	1	0	0	1	0	0	0	0	0	0	0	1	0	1	0	1	NA
derivation	0	0.6-<0.8	0.323944	0.452957	0.184278	0.00926413	0.0451887	0.565583	0.0104239	0.0456747	0	1	0	0	1	1	0	1	0	1	0	0	1	0	0	1	0	1	0	0	0	0	0	0	0	1	0	1	0	1	NA
derivation	0	0.6-<0.8	0.464789	0.475652	0.127714	0.00910497	0.0475466	0.623377	0.0826963	0.0139768	0	1	1	0	0	1	0	1	0	1	0	0	1	0	1	0	0	0	1	0	1	0	0	0	0	0	0	1	0	1	226.599
derivation	0	0.6-<0.8	0.408451	0.297902	0.0988795	0.00111602	0.058197	0.467532	0.0326616	0.0456747	1	0	0	0	1	1	0	1	0	1	0	0	1	0	1	0	0	1	0	0	0	0	0	0	0	1	0	1	0	1	NA
derivation	0	0.6-<0.8	0.253521	0.428623	0.153642	0.00751381	0.0157855	0.565583	0.00486449	0.0456747	0	1	0	0	1	1	0	0	1	1	0	0	1	0	1	0	0	1	0	0	0	0	0	0	0	1	0	1	0	1	NA
derivation	0	0.8-1	0.661972	0.378129	0.162654	0.00926413	0.0451887	0.565583	0.00277971	0.0456747	0	1	0	0	1	1	0	1	0	1	0	0	1	0	0	1	0	1	0	0	0	0	0	0	0	1	0	1	0	1	NA
derivation	0	0.6-<0.8	0.450704	0.35219	0.109846	0.00926413	0.0451887	0.565583	0.0076442	0.0456747	1	0	0	0	1	1	0	1	0	1	0	0	1	0	1	0	0	1	0	0	0	0	0	0	0	1	0	1	0	1	NA
derivation	0	0.6-<0.8	0.28169	0.422065	0.0988795	0.00926413	0.0451887	0.565583	0.0270738	0.0456747	1	0	0	0	1	1	0	1	0	1	0	0	0	1	0	0	1	1	0	0	0	0	0	0	0	1	1	0	1	0	NA
derivation	0	0.6-<0.8	0.661972	0.564913	0.122631	0.0168398	0.109357	0.623377	0.0326616	0.0354568	1	0	1	0	0	1	0	1	0	0	1	0	1	0	0	1	0	0	0	1	1	0	0	0	0	0	0	1	0	1	NA
derivation	0	0.8-1	0.239437	0.488592	0.132898	0.00472928	0.0135032	0.584416	0.0326616	0.0456747	1	0	1	0	0	1	0	1	0	1	0	0	1	0	0	1	0	1	0	0	1	0	0	0	0	0	0	1	0	1	218.864
derivation	0	0.6-<0.8	0.267606	0.407932	0.102627	0.00926413	0.0451887	0.565583	0.0493398	0.0456747	1	0	0	0	1	1	0	1	0	1	0	0	1	0	0	1	0	0	1	0	0	0	0	0	0	1	0	1	0	1	NA
derivation	0	0.8-1	0.380282	0.464346	0.109375	0.0220552	0.135603	0.622078	0.0159833	0.0456747	1	0	1	0	0	1	0	0	1	1	0	0	0	1	0	0	1	1	0	0	1	0	0	0	0	0	1	0	1	0	221.031
derivation	0	0.6-<0.8	0.549296	0.488592	0.124653	0.00926413	0.0451887	0.565583	0.0159833	0.0456747	1	0	0	0	1	1	0	1	0	1	0	0	1	0	0	1	0	1	0	0	0	0	0	0	0	1	0	1	0	1	NA
derivation	0	0.6-<0.8	0.450704	0.488463	0.0755409	0.00926413	0.0451887	0.565583	0.0159833	0.0456747	0	1	0	0	1	1	0	1	0	1	0	0	1	0	0	1	0	1	0	0	0	0	0	0	0	1	0	1	0	1	NA
derivation	0	0.6-<0.8	0.253521	0.430794	0.286595	0.0150166	0.0302396	0.480519	0.0159833	0.0456747	0	1	0	0	1	1	0	0	1	1	0	0	1	0	0	1	0	1	0	0	0	0	0	0	0	1	0	1	0	1	NA
derivation	0	0.6-<0.8	0.464789	0.490037	0.368218	0.0109282	0.03062	0.597403	0.0993746	0.0456747	0	1	0	0	1	1	0	1	0	1	0	0	1	0	0	1	0	0	0	1	0	0	0	0	0	1	0	1	0	1	NA
derivation	0	0.6-<0.8	0.225352	0.322635	0.129774	0.0113039	0.0220616	0.714286	0.0270738	0.0456747	1	0	0	0	1	1	0	0	1	1	0	0	1	0	0	1	0	0	1	0	0	0	0	0	0	1	0	1	0	1	NA
derivation	0	0.6-<0.8	0.253521	0.495823	0.184278	0.00926413	0.0451887	0.565583	0.00138985	0.0456747	0	1	0	0	1	1	0	1	0	1	0	0	1	0	0	1	0	1	0	0	0	0	0	0	0	1	0	1	0	1	NA
derivation	0	0.6-<0.8	0.338028	0.54305	0.12669	0.00926413	0.0451887	0.565583	0.0159833	0.0456747	1	0	0	1	0	1	0	1	0	1	0	0	1	0	0	1	0	1	0	0	0	0	0	0	1	0	0	1	0	1	717.86
derivation	0	0.6-<0.8	0.760563	0.598788	0.122631	0.00926413	0.0451887	0.565583	0.0326616	0.0456747	1	0	0	0	1	1	0	1	0	1	0	0	1	0	0	1	0	1	0	0	0	0	0	0	0	1	0	1	0	1	NA
derivation	0	0.8-1	0.478873	0.540165	0.107421	0.00926413	0.0451887	0.565583	0.00694927	0.0456747	1	0	0	0	1	1	0	1	0	1	0	0	1	0	0	1	0	1	0	0	0	0	0	0	0	1	0	1	0	1	NA
derivation	0	0.4-<0.6	0.295775	0.373675	0.167442	0.0098232	0.0270065	0.565583	0.00138985	0.0456747	0	1	0	0	1	1	0	1	0	1	0	0	1	0	0	1	0	1	0	0	0	0	0	0	0	1	0	1	0	1	NA
derivation	0	0.4-<0.6	0.408451	0.360929	0.117511	0.0098232	0.0270065	0.565583	0.00555942	0.0456747	0	1	0	0	1	0	1	1	0	1	0	0	1	0	0	1	0	0	0	1	0	0	0	0	0	1	0	1	0	1	NA
derivation	0	0.6-<0.8	0.549296	0.523411	0.0764008	0.00926413	0.0451887	0.565583	0.0159833	0.0456747	1	0	0	0	1	1	0	1	0	1	0	0	1	0	0	1	0	1	0	0	0	0	0	0	0	1	0	1	0	1	NA
derivation	0	0.8-1	0.464789	0.573612	0.289661	0.00926413	0.0451887	0.565583	0	0.0456747	1	0	0	0	1	1	0	1	0	1	0	0	1	0	1	0	0	1	0	0	0	0	0	0	0	1	0	1	0	1	NA
derivation	0	0.6-<0.8	0.422535	0.373551	0.148126	0.00926413	0.0451887	0.565583	0.00694927	0.0456747	1	0	0	0	1	1	0	1	0	1	0	0	0	1	0	0	1	0	1	0	0	0	0	0	0	1	1	0	1	0	NA
derivation	0	0.6-<0.8	0.690141	0.484836	0.168694	0.00926413	0.0451887	0.565583	0.0159833	0.0456747	0	1	0	0	1	1	0	1	0	1	0	0	1	0	1	0	0	1	0	0	0	0	0	0	0	1	0	1	0	1	NA
derivation	0	0.6-<0.8	0.295775	0.40518	0.41719	0.00926413	0.0451887	0.565583	0.0493398	0.0456747	0	1	0	0	1	1	0	1	0	1	0	0	1	0	0	1	0	1	0	0	0	0	0	0	0	1	0	1	0	1	NA
derivation	0	0.6-<0.8	0.323944	0.453515	0.152534	0.00926413	0.0451887	0.565583	0.0159833	0.0456747	1	0	0	0	1	1	0	1	0	1	0	0	1	0	0	1	0	1	0	0	0	0	0	0	0	1	0	1	0	1	NA
derivation	0	0.6-<0.8	0.43662	0.570096	0.149225	0.0109945	0.104032	0.565583	0.299514	0.0456747	1	0	0	0	1	1	0	0	1	1	0	0	1	0	1	0	0	1	0	0	0	0	0	0	0	1	0	1	0	1	NA
derivation	0	0.6-<0.8	0.633803	0.475794	0.186197	0.00926413	0.0451887	0.565583	0	0.0456747	0	1	0	0	1	1	0	1	0	1	0	0	1	0	1	0	0	1	0	0	0	0	0	0	0	1	0	1	0	1	NA
derivation	0	0.8-1	0.507042	0.552232	0.185488	0.00926413	0.0451887	0.565583	0.00486449	0.0456747	0	1	0	0	1	1	0	1	0	1	0	0	1	0	0	1	0	1	0	0	0	0	0	0	0	1	0	1	0	1	NA
derivation	0	0.8-1	0.380282	0.498743	0.136066	0.00926413	0.0451887	0.565583	0.0326616	0.0456747	0	1	0	0	1	1	0	1	0	1	0	1	0	0	0	1	0	1	0	0	0	0	0	0	0	1	0	1	0	1	NA
derivation	0	0.6-<0.8	0.478873	0.530997	0.135391	0.00926413	0.0451887	0.565583	0.0326616	0.0456747	1	0	0	0	1	1	0	1	0	1	0	0	0	1	0	0	1	1	0	0	0	0	0	0	0	1	1	0	1	0	NA
derivation	0	0.6-<0.8	0.521127	0.481472	0.181871	0.00926413	0.0451887	0.565583	0.0493398	0.0456747	0	1	1	0	0	1	0	1	0	1	0	0	1	0	1	0	0	1	0	0	1	0	0	0	0	0	0	1	0	1	227.466
derivation	0	0.8-1	0.295775	0.395399	0.149372	0.00926413	0.0451887	0.565583	0.0159833	0.0456747	1	0	0	0	1	1	0	1	0	1	0	0	1	0	0	1	0	1	0	0	0	0	0	0	0	1	0	1	0	1	NA
derivation	0	0.8-1	0.521127	0.344132	0.163803	0.00078453	0.00456447	0.571429	0.00208478	0.0456747	1	0	0	0	1	1	0	1	0	1	0	0	1	0	1	0	0	1	0	0	0	0	0	0	0	1	0	1	0	1	NA
derivation	0	0.6-<0.8	0.295775	0.488592	0.156016	0.00926413	0.0451887	0.565583	0.000694927	0.0456747	0	1	0	0	1	1	0	1	0	1	0	0	1	0	1	0	0	1	0	0	0	0	0	0	0	1	0	1	0	1	NA
derivation	0	0.6-<0.8	0.492958	0.679094	0.173528	0.00926413	0.0451887	0.565583	0.0159833	0.0456747	0	1	0	0	1	1	0	1	0	1	0	0	1	0	0	1	0	1	0	0	0	0	0	0	0	1	0	1	0	1	NA
derivation	0	0.8-1	0.661972	0.488592	0.156016	0.00926413	0.0451887	0.565583	0.00277971	0.0456747	0	1	0	0	1	1	0	1	0	1	0	0	1	0	0	1	0	1	0	0	0	0	0	0	0	1	0	1	0	1	NA
derivation	0	0.6-<0.8	0.408451	0.3665	0.0988795	0.00926413	0.0451887	0.565583	0.0493398	0.0456747	0	1	0	0	1	1	0	1	0	1	0	0	0	1	1	0	0	0	0	1	0	0	0	0	0	1	1	0	1	0	NA
derivation	0	0.8-1	0.605634	0.47655	0.135005	0.00203315	0.0648536	0.583117	0.00416956	0.0456747	1	0	1	0	0	1	0	0	1	1	0	0	1	0	0	1	0	0	1	0	1	0	0	0	0	0	0	1	0	1	224.498
derivation	0	0.6-<0.8	0.605634	0.488592	0.156016	0.00926413	0.0451887	0.565583	0.0159833	0.0456747	0	1	0	0	1	1	0	1	0	1	0	0	1	0	0	1	0	1	0	0	0	0	0	0	0	1	0	1	0	1	NA
derivation	0	0.8-1	0.633803	0.605148	0.135005	0.00926413	0.0451887	0.565583	0.0159833	0.0456747	1	0	0	0	1	1	0	1	0	1	0	0	1	0	1	0	0	1	0	0	0	0	0	0	0	1	0	1	0	1	NA
derivation	0	0.6-<0.8	0.43662	0.487653	0.121621	0.00926413	0.0451887	0.565583	0.0826963	0.0456747	1	0	0	0	1	1	0	1	0	1	0	0	1	0	0	1	0	0	0	1	0	0	0	0	0	1	0	1	0	1	NA
derivation	0	0.6-<0.8	0.647887	0.660022	0.175904	0.00926413	0.0451887	0.565583	0.0326616	0.0456747	1	0	1	0	0	1	0	1	0	0	1	0	1	0	0	1	0	1	0	0	1	0	0	0	0	0	0	1	0	1	236.054
derivation	0	0.6-<0.8	0.267606	0.417928	0.169925	0.00926413	0.0451887	0.565583	0.0993746	0.0456747	1	0	1	0	0	1	0	1	0	0	1	0	1	0	0	1	0	1	0	0	1	0	0	0	0	0	0	1	0	1	230.203
derivation	0	0.6-<0.8	0.661972	0.665366	0.121621	0.00843094	0.000190186	0.571429	0.000694927	0.0456747	0	1	1	0	0	1	0	1	0	1	0	0	1	0	0	1	0	0	0	1	1	0	0	0	0	0	0	1	0	1	NA
derivation	0	0.6-<0.8	0.619718	0.63135	0.125669	0.0234696	0.00456447	0.558442	0.00138985	0.0456747	0	1	0	0	1	1	0	1	0	1	0	0	1	0	0	1	0	1	0	0	0	0	0	0	0	1	0	1	0	1	NA
derivation	0	0.6-<0.8	0.661972	0.488592	0.156016	0.0107403	0.00931913	0.61039	0	0.0456747	0	1	0	0	1	1	0	1	0	1	0	0	1	0	0	1	0	1	0	0	0	0	0	0	0	1	0	1	0	1	NA
derivation	1	0.6-<0.8	0.295775	0.666616	0.352468	0.0236243	0.0013313	0.471429	0.0076442	0.0456747	0	1	0	1	0	1	0	0	1	0	1	0	1	0	0	1	0	1	0	0	1	0	0	0	0	0	0	1	0	1	234.904
derivation	1	0.6-<0.8	0.507042	0.585105	0.210144	0.00229834	0.120198	0.551948	0.00625434	0.0456747	0	1	0	1	0	1	0	0	1	0	1	0	0	1	0	0	1	1	0	0	0	0	1	0	0	0	1	0	1	0	486.895
derivation	0	0.6-<0.8	0.450704	0.49878	0.27741	0.00926413	0.0451887	0.565583	0.0493398	0.0456747	0	1	0	0	1	1	0	1	0	1	0	0	1	0	1	0	0	1	0	0	0	0	0	0	0	1	0	1	0	1	NA
derivation	0	0.8-1	0.380282	0.406384	0.15924	0.0115138	0.0675162	0.537662	0.0270738	0.0456747	1	0	1	0	0	1	0	0	1	1	0	0	1	0	0	1	0	1	0	0	1	0	0	0	0	0	0	1	0	1	221.031
derivation	0	0.6-<0.8	0.549296	0.54796	0.173528	0.0018453	0.0270065	0.590909	0.0826963	0.0456747	0	1	0	0	1	1	0	0	1	1	0	0	0	1	0	0	1	1	0	0	0	0	0	0	0	1	1	0	1	0	NA
derivation	0	0.6-<0.8	0.549296	0.54372	0.122631	0.00926413	0.0451887	0.565583	0.00208478	0.0456747	0	1	0	0	1	1	0	1	0	1	0	0	1	0	1	0	0	1	0	0	0	0	0	0	0	1	0	1	0	1	NA
derivation	0	0.6-<0.8	0.535211	0.516456	0.20907	0.00504972	0.0138836	0.519481	0.0326616	0.0456747	0	1	1	0	0	1	0	1	0	0	1	0	1	0	0	1	0	1	0	0	1	0	0	0	0	0	0	1	0	1	238.588
derivation	0	0.6-<0.8	0.492958	0.488592	0.156016	0.00879558	0.000760746	0.597403	0.0493398	0.0456747	0	1	0	0	1	1	0	1	0	1	0	0	1	0	0	1	0	1	0	0	0	0	0	0	0	1	0	1	0	1	NA
derivation	0	0.6-<0.8	0.394366	0.478319	0.354617	0.00926413	0.0451887	0.565583	0.0159833	0.0456747	0	1	0	0	1	1	0	1	0	1	0	0	1	0	0	1	0	1	0	0	0	0	0	0	0	1	0	1	0	1	NA
derivation	0	0.6-<0.8	0.450704	0.525168	0.156016	0.00926413	0.0451887	0.565583	0.0270738	0.0456747	0	1	0	0	1	1	0	1	0	1	0	0	1	0	0	1	0	1	0	0	0	0	0	0	0	1	0	1	0	1	NA
derivation	0	0.6-<0.8	0.338028	0.465528	0.120608	0.021558	0.0907189	0.61039	0.0493398	0.0456747	0	1	1	0	0	1	0	1	0	0	1	0	1	0	0	1	0	1	0	0	1	0	0	0	0	0	0	1	0	1	235.554
derivation	0	0.6-<0.8	0.577465	0.483395	0.12669	0.00926413	0.0451887	0.565583	0.0493398	0.0456747	1	0	0	0	1	1	0	1	0	1	0	0	0	1	0	0	1	1	0	0	0	0	0	0	0	1	1	0	1	0	NA
derivation	0	0.6-<0.8	0.211268	0.496141	0.421495	0.0104751	0.0876759	0.493506	0.149409	0.0129469	1	0	1	0	0	1	0	0	1	1	0	0	0	1	0	0	1	1	0	0	1	0	0	0	0	0	1	0	1	0	218.43
derivation	0	0.6-<0.8	0.323944	0.435654	0.202671	0.0119006	0.0138836	0.568831	0.199444	0.0456747	1	0	1	0	0	1	0	0	1	1	0	0	1	0	0	1	0	1	0	0	1	0	0	0	0	0	0	1	0	1	220.164
derivation	0	0.6-<0.8	0.338028	0.329966	0.192362	0.0207182	0.0271967	0.587013	0.0660181	0.0456747	1	0	1	0	0	1	0	0	1	1	0	0	1	0	0	1	0	1	0	0	1	0	0	0	0	0	0	1	0	1	220.381
derivation	0	0.6-<0.8	0.647887	0.560675	0.122631	0.00926413	0.0451887	0.565583	0.0326616	0.0456747	1	0	1	0	0	1	0	0	1	0	1	0	0	1	0	0	1	0	1	0	1	0	0	0	0	0	1	0	1	0	236.054
derivation	0	0.6-<0.8	0.633803	0.585105	0.0961153	0.00926413	0.0451887	0.565583	0.0326616	0.0456747	1	0	0	0	1	1	0	1	0	1	0	0	1	0	1	0	0	1	0	0	0	0	0	0	0	1	0	1	0	1	NA
derivation	0	0.8-1	0.492958	0.357119	0.137134	0.00926413	0.0451887	0.565583	0.00625434	0.0456747	1	0	0	0	1	1	0	1	0	1	0	0	1	0	0	1	0	1	0	0	0	0	0	0	0	1	0	1	0	1	NA
derivation	0	0.8-1	0.338028	0.412007	0.135005	0.00698343	0.0481172	0.571429	0.0993746	0.0456747	1	0	0	0	1	1	0	1	0	1	0	0	1	0	0	1	0	1	0	0	0	0	0	0	0	1	0	1	0	1	NA
derivation	0	0.6-<0.8	0.211268	0.463667	0.267977	0.0145414	0.0311906	0.571429	0.0660181	0.0456747	1	0	0	1	0	1	0	0	1	0	1	0	0	1	0	0	1	1	0	0	1	0	0	0	0	0	1	0	1	0	229.336
derivation	0	0.8-1	0.225352	0.342349	0.107421	0.00910497	0.0266261	0.597403	0.0326616	0.0456747	1	0	0	0	1	1	0	1	0	1	0	0	1	0	0	1	0	1	0	0	0	0	0	0	0	1	0	1	0	1	NA
derivation	0	0.6-<0.8	0.394366	0.537025	0.129774	0.00926413	0.0451887	0.565583	0.0159833	0.0456747	0	1	0	0	1	1	0	1	0	1	0	0	1	0	0	1	0	1	0	0	0	0	0	0	0	1	0	1	0	1	NA
derivation	0	0.6-<0.8	0.408451	0.431383	0.125669	0.00926413	0.0451887	0.565583	0.0159833	0.0456747	0	1	0	0	1	1	0	1	0	1	0	0	1	0	0	1	0	1	0	0	0	0	0	0	0	1	0	1	0	1	NA
derivation	0	0.6-<0.8	0.394366	0.454287	0.127714	0.00926413	0.0451887	0.565583	0.00833912	0.0456747	0	1	0	0	1	1	0	1	0	1	0	0	1	0	1	0	0	0	1	0	0	0	0	0	0	1	0	1	0	1	NA
derivation	0	0.6-<0.8	0.309859	0.471543	0.173528	0.00926413	0.0451887	0.565583	0.0493398	0.0456747	0	1	0	0	1	1	0	1	0	1	0	0	1	0	0	1	0	1	0	0	0	0	0	0	0	1	0	1	0	1	NA
derivation	0	0.6-<0.8	0.295775	0.393642	0.178284	0.0130497	0.0823507	0.532468	0.0159833	0.0456747	1	0	0	0	1	1	0	1	0	1	0	0	1	0	0	1	0	1	0	0	0	0	0	0	0	1	0	1	0	1	NA
derivation	0	0.6-<0.8	0.309859	0.504626	0.0704981	0.0103978	0.0505896	0.571429	0.0660181	0.00912167	1	0	1	0	0	1	0	0	1	1	0	0	0	1	0	0	1	0	1	0	1	0	0	0	0	0	1	0	1	0	219.947
derivation	0	0.6-<0.8	0.521127	0.624137	0.118556	0.00535912	0.10194	0.61039	0.0159833	0.0456747	1	0	1	0	0	1	0	0	1	0	1	0	0	1	0	0	1	1	0	0	1	0	0	0	0	0	1	0	1	0	234.104
derivation	0	0.6-<0.8	0.535211	0.483408	0.134336	0.00124862	0.0218714	0.598701	0.0326616	0.0456747	0	1	1	0	0	1	0	0	1	0	1	0	1	0	0	0	1	1	0	0	1	0	0	0	0	0	0	1	0	1	238.588
derivation	0	0.8-1	0.535211	0.518742	0.186702	0.00926413	0.0451887	0.565583	0.000694927	0.0456747	0	1	0	0	1	1	0	1	0	1	0	0	1	0	0	1	0	1	0	0	0	0	0	0	0	1	0	1	0	1	NA
derivation	0	0.6-<0.8	0.394366	0.516456	0.183073	0.00926413	0.0451887	0.565583	0.0159833	0.0456747	1	0	0	0	1	1	0	1	0	1	0	1	0	0	0	1	0	1	0	0	0	0	0	0	0	1	0	1	0	1	NA
derivation	0	0.6-<0.8	0.549296	0.54796	0.374061	0.0058674	0.0013313	0.545455	0.0326616	0.0456747	0	1	1	0	0	1	0	1	0	1	0	0	1	0	0	1	0	1	0	0	1	0	0	0	0	0	0	1	0	1	227.899
derivation	0	0.6-<0.8	0.225352	0.275759	0.149225	0.0132044	0.00608596	0.607792	0.0493398	0.0456747	1	0	1	0	0	1	0	0	1	1	0	0	1	0	1	0	0	1	0	0	1	0	0	0	0	0	0	1	0	1	218.647
derivation	0	0.6-<0.8	0.422535	0.37428	0.15587	0.00926413	0.0451887	0.565583	0.0326616	0.0456747	0	1	0	0	1	1	0	1	0	1	0	0	1	0	0	1	0	1	0	0	0	0	0	0	0	1	0	1	0	1	NA
derivation	0	0.8-1	0.394366	0.394764	0.135005	0.00926413	0.0451887	0.565583	0.0326616	0.0456747	0	1	0	0	1	1	0	1	0	1	0	0	1	0	0	1	0	0	0	1	0	0	0	0	0	1	0	1	0	1	NA
derivation	0	0.8-1	0.408451	0.600063	0.0807813	0.00926413	0.0451887	0.565583	0.000694927	0.0456747	1	0	0	0	1	1	0	1	0	1	0	0	1	0	0	1	0	1	0	0	0	0	0	0	0	1	0	1	0	1	NA
derivation	0	0.6-<0.8	0.43662	0.483395	0.229531	0.00926413	0.0451887	0.565583	0.0159833	0.0456747	0	1	0	0	1	1	0	1	0	1	0	0	1	0	0	1	0	1	0	0	0	0	0	0	0	1	0	1	0	1	NA
derivation	0	0.8-1	0.43662	0.420623	0.108396	0.00926413	0.0451887	0.565583	0.0159833	0.0456747	1	0	0	0	1	1	0	1	0	1	0	0	1	0	0	0	1	0	0	1	0	0	0	0	0	1	0	1	0	1	NA
derivation	0	0.6-<0.8	0.478873	0.497	0.153642	0.00103867	0.0429821	0.527273	0.0660181	0.0456747	0	1	1	0	0	1	0	1	0	0	1	1	0	0	1	0	0	1	0	0	0	0	1	0	0	0	0	1	0	1	486.461
derivation	0	0.8-1	0.577465	0.488592	0.156016	0.00926413	0.0451887	0.565583	0.0660181	0.0456747	0	1	0	0	1	1	0	1	0	1	0	0	1	0	0	1	0	1	0	0	0	0	0	0	0	1	0	1	0	1	NA
derivation	0	0.6-<0.8	0.507042	0.638392	0.156016	0.00926413	0.0451887	0.565583	0.0326616	0.0456747	0	1	0	1	0	1	0	1	0	0	1	0	1	0	0	1	0	1	0	0	1	0	0	0	0	0	0	1	0	1	238.155
derivation	0	0.6-<0.8	0.478873	0.428155	0.172337	0.00926413	0.0451887	0.565583	0.0159833	0.0456747	0	1	0	0	1	1	0	1	0	1	0	0	1	0	0	1	0	1	0	0	0	0	0	0	0	1	0	1	0	1	NA
derivation	0	0.6-<0.8	0.352113	0.530065	0.121621	0.00755801	0.014264	0.402597	0.0493398	0.0456747	1	0	1	0	0	1	0	0	1	1	0	0	0	1	0	0	1	0	0	1	1	0	0	0	0	0	1	0	1	0	NA
derivation	0	0.4-<0.6	0.408451	0.411869	0.167442	0.00734807	0.000380373	0.545455	0.0159833	0.0456747	1	0	1	0	0	1	0	0	1	1	0	0	0	1	0	0	1	1	0	0	1	0	0	0	0	0	1	0	1	0	221.464
derivation	0	0.6-<0.8	0.535211	0.463667	0.218486	0.0147514	0.035755	0.636364	0.0076442	0.0456747	0	1	1	0	0	1	0	1	0	1	0	0	1	0	0	1	0	1	0	0	1	0	0	0	0	0	0	1	0	1	227.683
derivation	0	0.6-<0.8	0.661972	0.548162	0.153642	0.00926413	0.0451887	0.565583	0.00625434	0.0456747	1	0	0	0	1	1	0	1	0	1	0	0	1	0	0	1	0	1	0	0	0	0	0	0	0	1	0	1	0	1	NA
derivation	0	0.6-<0.8	0.605634	0.488592	0.156016	0.00926413	0.0451887	0.565583	0.0326616	0.0456747	1	0	0	0	1	1	0	1	0	1	0	0	1	0	0	1	0	1	0	0	0	0	0	0	0	1	0	1	0	1	NA
derivation	0	0.6-<0.8	0.633803	0.545548	0.27741	0.00923757	0.145493	0.61039	0.0493398	0.00264823	0	1	1	0	0	1	0	0	1	1	0	0	1	0	0	1	0	1	0	0	1	0	0	0	0	0	0	1	0	1	229.2
derivation	0	0.6-<0.8	0.267606	0.367931	0.11373	0.000276243	0.0718905	0.441558	0.0660181	0.0456747	0	1	1	0	0	1	0	0	1	0	1	0	0	1	0	0	1	1	0	0	1	0	0	0	0	0	1	0	1	0	234.471
derivation	0	0.6-<0.8	0.633803	0.488592	0.156016	0.00926413	0.0451887	0.565583	0.0270738	0.0456747	0	1	0	0	1	1	0	1	0	1	0	0	1	0	0	1	0	1	0	0	0	0	0	0	0	1	0	1	0	1	NA
derivation	0	0.6-<0.8	0.549296	0.534536	0.12669	0.00926413	0.0451887	0.565583	0.000694927	0.0456747	0	1	0	0	1	1	0	1	0	1	0	0	1	0	0	1	0	1	0	0	0	0	0	0	0	1	0	1	0	1	NA
derivation	0	0.6-<0.8	0.71831	0.490037	0.219916	0.00926413	0.0451887	0.565583	0.0159833	0.0456747	0	1	1	0	0	1	0	1	0	0	1	0	1	0	0	1	0	1	0	0	1	0	0	0	0	0	0	1	0	1	241.406
derivation	0	0.6-<0.8	0.647887	0.470668	0.172337	0.0153481	0.125143	0.623377	0.0660181	0.017802	0	1	1	0	0	1	0	0	1	0	1	0	1	0	0	1	0	0	1	0	1	0	0	0	0	0	0	1	0	1	240.322
derivation	0	0.6-<0.8	0.478873	0.559181	0.337936	0.0080221	0.0155953	0.675325	0.0159833	0.0198617	0	1	0	0	1	1	0	0	1	1	0	0	1	0	1	0	0	1	0	0	0	0	0	0	0	1	0	1	0	1	NA
derivation	0	0.6-<0.8	0.464789	0.447951	0.156989	0.00777901	0.000570559	0.565583	0.00138985	0.0456747	0	1	1	0	0	1	0	0	1	1	0	0	1	0	1	0	0	0	0	1	1	0	0	0	0	0	0	1	0	1	NA
derivation	0	0.6-<0.8	0.478873	0.46642	0.121621	0.00926413	0.0451887	0.565583	0.00347464	0.0456747	0	1	0	0	1	1	0	1	0	1	0	0	1	0	1	0	0	1	0	0	0	0	0	0	0	1	0	1	0	1	NA
derivation	0	0.6-<0.8	0.619718	0.488592	0.156016	0.00926413	0.0451887	0.565583	0.0159833	0.0456747	0	1	0	0	1	1	0	1	0	1	0	0	1	0	1	0	0	1	0	0	0	0	0	0	0	1	0	1	0	1	NA
derivation	0	0.6-<0.8	0.253521	0.427301	0.171137	0.00926413	0.0451887	0.565583	0.0159833	0.0456747	1	0	0	0	1	1	0	1	0	1	0	0	1	0	0	1	0	0	1	0	0	0	0	0	0	1	0	1	0	1	NA
derivation	0	0.8-1	0.549296	0.600871	0.187921	0.00926413	0.0451887	0.565583	0.0326616	0.0456747	0	1	0	0	1	1	0	1	0	1	0	0	1	0	1	0	0	1	0	0	0	0	0	0	0	1	0	1	0	1	NA
derivation	0	0.6-<0.8	0.521127	0.488592	0.156016	0.00926413	0.0451887	0.565583	0.0076442	0.0456747	0	1	0	0	1	1	0	1	0	1	0	0	1	0	0	1	0	1	0	0	0	0	0	0	0	1	0	1	0	1	NA
derivation	0	0.8-1	0.633803	0.455055	0.135005	0.00926413	0.0451887	0.565583	0.00625434	0.0456747	1	0	0	0	1	1	0	1	0	1	0	0	1	0	0	1	0	1	0	0	0	0	0	0	0	1	0	1	0	1	NA
derivation	0	0.6-<0.8	0.450704	0.397525	0.120608	0.0119116	0.0216812	0.545455	0.0826963	0.0456747	1	0	1	0	0	1	0	1	0	1	0	0	1	0	0	1	0	1	0	0	1	0	0	0	0	0	0	1	0	1	222.114
derivation	0	0.6-<0.8	0.43662	0.433642	0.180673	0.00926413	0.0451887	0.565583	0.0270738	0.0456747	1	0	0	0	1	1	0	1	0	1	0	0	1	0	0	1	0	1	0	0	0	0	0	0	0	1	0	1	0	1	NA
derivation	0	0.4-<0.6	0.535211	0.491258	0.0663264	0.00926413	0.0451887	0.565583	0.0493398	0.0456747	1	0	0	0	1	1	0	1	0	1	0	0	1	0	1	0	0	1	0	0	0	0	0	0	0	1	0	1	0	1	NA
derivation	0	0.6-<0.8	0.338028	0.420791	0.154754	0.00926413	0.0451887	0.565583	0.0660181	0.0456747	1	0	0	0	1	1	0	1	0	1	0	0	1	0	0	1	0	1	0	0	0	0	0	0	0	1	0	1	0	1	NA
derivation	0	0.6-<0.8	0.577465	0.6587	0.153642	0.00926413	0.0451887	0.565583	0.00138985	0.0456747	1	0	0	0	1	1	0	1	0	1	0	0	1	0	1	0	0	1	0	0	0	0	0	0	0	1	0	1	0	1	NA
derivation	0	0.6-<0.8	0.605634	0.404345	0.207786	0.0106409	0.0205401	0.623377	0.0826963	0.0203031	1	0	1	0	0	1	0	1	0	1	0	0	1	0	0	1	0	1	0	0	1	0	0	0	0	0	0	1	0	1	224.498
derivation	0	0.6-<0.8	0.478873	0.33619	0.10453	0.00740331	0.0100799	0.532468	0.0493398	0.020156	0	1	1	0	0	1	0	0	1	1	0	0	1	0	0	1	0	0	1	0	1	0	0	0	0	0	0	1	0	1	226.816
derivation	0	0.6-<0.8	0.535211	0.558361	0.181871	0.0211381	0.0831114	0.565583	0.0326616	0.0456747	1	0	0	0	1	1	0	1	0	1	0	0	1	0	0	1	0	1	0	0	0	0	0	0	0	1	0	1	0	1	NA
derivation	0	0.6-<0.8	0.549296	0.577081	0.203948	0.00926413	0.0451887	0.565583	0.0159833	0.0456747	1	0	0	0	1	1	0	1	0	1	0	1	0	0	0	1	0	0	0	1	0	0	0	0	0	1	0	1	0	1	NA
derivation	0	0.6-<0.8	0.549296	0.226456	0.0755409	0.00926413	0.0451887	0.565583	0.000694927	0.0456747	1	0	0	0	1	1	0	1	0	1	0	0	1	0	0	1	0	1	0	0	0	0	0	0	0	1	0	1	0	1	NA
derivation	0	0.6-<0.8	0.535211	0.511543	0.124653	0.00926413	0.0451887	0.565583	0.00138985	0.0456747	1	0	0	0	1	1	0	1	0	1	0	0	1	0	0	1	0	1	0	0	0	0	0	0	0	1	0	1	0	1	NA
derivation	0	0.6-<0.8	0.661972	0.607287	0.267977	0.0284199	0.297832	0.571429	0.0159833	0.0456747	0	1	1	0	0	1	0	0	1	1	0	0	0	1	0	0	1	1	0	0	1	0	0	0	0	0	1	0	1	0	229.633
derivation	0	0.6-<0.8	0.380282	0.545561	0.103576	0.0178564	0.0654241	0.480519	0.0159833	0.0456747	0	1	0	0	1	1	0	0	1	1	0	0	1	0	0	1	0	1	0	0	0	0	0	0	0	1	0	1	0	1	NA
derivation	0	0.6-<0.8	0.464789	0.491897	0.172337	0.00926413	0.0451887	0.565583	0.0270738	0.0456747	0	1	0	0	1	1	0	1	0	1	0	0	1	0	0	1	0	1	0	0	0	0	0	0	0	1	0	1	0	1	NA
derivation	0	0.4-<0.6	0.71831	0.488592	0.217027	0.00926413	0.0451887	0.565583	0.0159833	0.0456747	0	1	0	0	1	1	0	1	0	1	0	0	0	1	0	0	1	1	0	0	0	0	0	0	0	1	1	0	1	0	NA
derivation	0	0.8-1	0.43662	0.464346	0.162654	0.0210497	0.0321415	0.545455	0.0159833	0.0456747	0	1	1	0	0	1	0	0	1	1	0	0	1	0	0	0	1	1	0	0	0	1	0	0	0	0	0	1	0	1	350.535
derivation	0	0.6-<0.8	0.591549	0.597791	0.121621	0.00926413	0.0451887	0.565583	0.0159833	0.0456747	1	0	1	0	0	1	0	1	0	1	0	0	1	0	0	1	0	1	0	0	0	0	0	1	0	0	0	1	0	1	597.391
derivation	0	0.6-<0.8	0.295775	0.377899	0.128742	0.00113812	0.0587676	0.675325	0.149409	0.0456747	0	1	0	0	1	1	0	1	0	1	0	0	1	0	1	0	0	1	0	0	0	0	0	0	0	1	0	1	0	1	NA
derivation	0	0.6-<0.8	0.380282	0.355064	0.12669	0.00926413	0.0451887	0.565583	0.0326616	0.0456747	0	1	0	0	1	1	0	1	0	1	0	0	1	0	0	1	0	0	1	0	0	0	0	0	0	1	0	1	0	1	NA
derivation	0	0.6-<0.8	0.478873	0.505533	0.205225	0.00926413	0.0451887	0.565583	0.0270738	0.0456747	0	1	0	0	1	1	0	1	0	1	0	0	1	0	0	1	0	1	0	0	0	0	0	0	0	1	0	1	0	1	NA
derivation	0	0.6-<0.8	0.549296	0.534536	0.12669	0.00926413	0.0451887	0.565583	0.0159833	0.0456747	1	0	0	1	0	1	0	1	0	1	0	0	1	0	0	1	0	1	0	0	1	0	0	0	0	0	0	1	0	1	223.631
derivation	0	0.6-<0.8	0.464789	0.642095	0.174716	0.00926413	0.0451887	0.565583	0.0493398	0.0456747	1	0	0	0	1	1	0	1	0	1	0	0	1	0	1	0	0	1	0	0	0	0	0	0	0	1	0	1	0	1	NA
derivation	0	0.6-<0.8	0.380282	0.328531	0.119587	0.00926413	0.0451887	0.565583	0.00277971	0.0456747	1	0	1	0	0	1	0	1	0	1	0	0	1	0	0	1	0	1	0	0	1	0	0	0	0	0	0	1	0	1	221.031
derivation	0	0.6-<0.8	0.394366	0.45111	0.0979547	0.00926413	0.0451887	0.565583	0.00138985	0.0456747	1	0	0	0	1	1	0	1	0	1	0	0	1	0	1	0	0	1	0	0	0	0	0	0	0	1	0	1	0	1	NA
derivation	0	0.6-<0.8	0.478873	0.430083	0.103576	0.0113812	0.0041841	0.565583	0.0493398	0.0086803	1	0	0	0	1	1	0	0	1	1	0	0	1	0	0	1	0	1	0	0	0	0	0	0	0	1	0	1	0	1	NA
derivation	0	0.6-<0.8	0.492958	0.530065	0.0318375	0.00926413	0.0451887	0.565583	0.0660181	0.0456747	0	1	0	0	1	1	0	1	0	1	0	0	1	0	1	0	0	1	0	0	0	0	0	0	0	1	0	1	0	1	NA
derivation	0	0.4-<0.6	0.633803	0.504969	0.167442	0.00926413	0.0451887	0.565583	0.0660181	0.0456747	0	1	0	0	1	1	0	1	0	1	0	0	1	0	0	1	0	1	0	0	0	0	0	0	0	1	0	1	0	1	NA
derivation	0	0.6-<0.8	0.633803	0.504626	0.121621	0.00926413	0.0451887	0.565583	0.0159833	0.0456747	0	1	0	0	1	1	0	1	0	1	0	1	0	0	0	1	0	0	0	1	0	0	0	0	0	1	0	1	0	1	NA
derivation	0	0.8-1	0.28169	0.762065	0.107421	0.00926413	0.0451887	0.565583	0.0493398	0.0456747	0	1	0	0	1	1	0	1	0	1	0	0	1	0	0	1	0	0	0	1	0	0	0	0	0	1	0	1	0	1	NA
derivation	0	0.6-<0.8	0.28169	0.318942	0.130811	0.000961326	0.0348041	0.572727	0.0326616	0.0456747	1	0	1	0	0	1	0	0	1	1	0	0	0	1	0	0	1	1	0	0	1	0	0	0	0	0	1	0	1	0	219.514
derivation	0	0.4-<0.6	0.352113	0.48384	0.167442	0.00882873	0.163941	0.565583	0.0826963	0.0456747	1	0	1	0	0	1	0	1	0	1	0	0	1	0	1	0	0	1	0	0	1	0	0	0	0	0	0	1	0	1	220.597
derivation	0	0.4-<0.6	0.422535	0.471155	0.117511	0.00926413	0.0451887	0.565583	0.0159833	0.0456747	1	0	0	0	1	1	0	1	0	1	0	0	1	0	0	1	0	1	0	0	0	0	0	0	0	1	0	1	0	1	NA
derivation	0	0.6-<0.8	0.408451	0.520641	0.32082	0.0163315	0.0483073	0.467532	0.0326616	0.0456747	1	0	1	0	0	1	0	0	1	0	1	0	0	1	0	0	1	1	0	0	1	0	0	0	0	0	1	0	1	0	232.37
derivation	0	0.6-<0.8	0.507042	0.520641	0.171137	0.0107845	0.0188285	0.545455	0.0159833	0.0456747	0	1	0	0	1	1	0	1	0	1	0	0	1	0	0	0	1	1	0	0	0	0	0	0	0	1	0	1	0	1	NA
derivation	0	0.6-<0.8	0.295775	0.488592	0.156016	0.0107845	0.0188285	0.545455	0.0270738	0.0456747	0	1	0	0	1	1	0	1	0	1	0	0	0	1	0	0	1	0	0	1	0	0	0	0	0	1	1	0	1	0	NA
derivation	0	0.6-<0.8	0.450704	0.470594	0.178284	0.016895	0.0983264	0.558442	0.0493398	0.0456747	0	1	1	0	0	1	0	0	1	0	1	0	1	0	0	1	0	1	0	0	1	0	0	0	0	0	0	1	0	1	237.288
derivation	0	0.8-1	0.352113	0.453666	0.211648	0.0020221	0.119057	0.615584	0.0270738	0.0456747	0	1	0	0	1	1	0	0	1	1	0	0	1	0	0	1	0	1	0	0	0	0	0	0	0	1	0	1	0	1	NA
derivation	0	0.8-1	0.323944	0.397777	0.132898	0.00926413	0.0451887	0.565583	0.0159833	0.0456747	0	1	0	0	1	1	0	1	0	1	0	0	1	0	0	1	0	0	0	1	0	0	0	0	0	1	0	1	0	1	NA
derivation	0	0.4-<0.6	0.619718	0.504969	0.167442	0.00926413	0.0451887	0.565583	0.0493398	0.0456747	1	0	0	0	1	1	0	1	0	1	0	0	1	0	0	1	0	1	0	0	0	0	0	0	0	1	0	1	0	1	NA
derivation	0	0.6-<0.8	0.478873	0.461536	0.105489	0.00926413	0.0451887	0.565583	0.0159833	0.0456747	1	0	0	0	1	1	0	1	0	1	0	0	1	0	1	0	0	1	0	0	0	0	0	0	0	1	0	1	0	1	NA
derivation	0	0.8-1	0.464789	0.592315	0.135005	0.00926413	0.0451887	0.565583	0.0159833	0.0456747	0	1	0	0	1	1	0	1	0	1	0	0	1	0	1	0	0	1	0	0	0	0	0	0	0	1	0	1	0	1	NA
derivation	0	0.6-<0.8	0.394366	0.428155	0.172337	0.00926413	0.0451887	0.565583	0.0118138	0.0456747	0	1	0	0	1	1	0	1	0	1	0	0	1	0	1	0	0	1	0	0	0	0	0	0	0	1	0	1	0	1	NA
derivation	0	0.4-<0.6	0.28169	0.445764	0.117511	0.00926413	0.0451887	0.565583	0.0270738	0.0456747	1	0	0	0	1	1	0	1	0	1	0	0	1	0	1	0	0	1	0	0	0	0	0	0	0	1	0	1	0	1	NA
derivation	0	0.6-<0.8	0.591549	0.409255	0.0988795	0.00926413	0.0451887	0.565583	0.0493398	0.0456747	1	0	0	0	1	1	0	1	0	1	0	0	1	0	1	0	0	1	0	0	0	0	0	0	0	1	0	1	0	1	NA
derivation	0	0.6-<0.8	0.408451	0.57356	0.414962	0.0132928	0.0353747	0.428571	0.0159833	0.0456747	1	0	1	0	0	1	0	1	0	1	0	0	1	0	0	1	0	1	0	0	0	0	1	0	0	0	0	1	0	1	470.204
derivation	0	0.4-<0.6	0.619718	0.567139	0.166165	0.00926413	0.0451887	0.565583	0.0159833	0.0456747	0	1	0	0	1	1	0	1	0	1	0	0	1	0	0	1	0	1	0	0	0	0	0	0	0	1	0	1	0	1	NA
derivation	0	0.6-<0.8	0.450704	0.47637	0.218486	0.00926413	0.0451887	0.565583	0.0326616	0.0456747	0	1	0	0	1	1	0	1	0	1	0	0	1	0	1	0	0	0	0	1	0	0	0	0	0	1	0	1	0	1	NA
derivation	0	0.6-<0.8	0.380282	0.43241	0.108882	0.00926413	0.0451887	0.565583	0	0.0456747	0	1	0	0	1	1	0	1	0	1	0	0	1	0	0	1	0	1	0	0	0	0	0	0	0	1	0	1	0	1	NA
derivation	0	0.8-1	0.366197	0.411351	0.107421	0.00926413	0.0451887	0.565583	0.0159833	0.0456747	0	1	0	0	1	1	0	1	0	1	0	0	1	0	0	1	0	0	1	0	0	0	0	0	0	1	0	1	0	1	NA
derivation	0	0.6-<0.8	0.28169	0.362938	0.125669	0.00926413	0.0451887	0.565583	0.0159833	0.0456747	0	1	1	0	0	1	0	1	0	0	1	0	1	0	0	1	0	1	0	0	1	0	0	0	0	0	0	1	0	1	234.687
derivation	0	0.4-<0.6	0.746479	0.610372	0.156016	0.00926413	0.0451887	0.565583	0.0493398	0.0456747	1	0	0	0	1	1	0	1	0	1	0	0	1	0	0	1	0	1	0	0	0	0	0	0	0	1	0	1	0	1	NA
derivation	0	0.6-<0.8	0.422535	0.523415	0.12364	0.00926413	0.0451887	0.565583	0.0159833	0.0456747	0	1	0	0	1	1	0	1	0	1	0	0	1	0	1	0	0	1	0	0	0	0	0	0	0	1	0	1	0	1	NA
derivation	0	0.6-<0.8	0.450704	0.377208	0.192362	0.015326	0.00209205	0.693506	0.00277971	0.0456747	0	1	1	0	0	1	0	0	1	1	0	0	0	1	0	0	1	1	0	0	1	0	0	0	0	0	1	0	1	0	226.382
derivation	0	0.6-<0.8	0.366197	0.423598	0.11373	0.00926413	0.0451887	0.565583	0.0326616	0.0456747	0	1	0	0	1	1	0	1	0	1	0	0	1	0	0	1	0	0	1	0	0	0	0	0	0	1	0	1	0	1	NA
derivation	0	0.6-<0.8	0.408451	0.508867	0.134336	0.00834254	0.0460251	0.565583	0.0493398	0.0456747	1	0	1	0	0	1	0	0	1	0	1	0	0	1	0	0	1	1	0	0	1	0	0	0	0	0	1	0	1	0	232.37
derivation	0	0.6-<0.8	0.295775	0.47637	0.0933388	0.00926413	0.0451887	0.565583	0.0159833	0.0456747	0	1	0	0	1	1	0	1	0	1	0	0	1	0	1	0	0	1	0	0	0	0	0	0	0	1	0	1	0	1	NA
derivation	0	0.6-<0.8	0.225352	0.33619	0.0648949	0.00119337	0	0.509091	0.0493398	0.0456747	0	1	0	0	1	1	0	0	1	1	0	0	1	0	0	1	0	1	0	0	0	0	0	0	0	1	0	1	0	1	NA
derivation	0	0.6-<0.8	0.366197	0.418608	0.131852	0.000143646	0	0.602597	0.0159833	0.0456747	0	1	0	0	1	1	0	0	1	1	0	0	1	0	0	0	1	1	0	0	0	0	0	0	0	1	0	1	0	1	NA
derivation	0	0.6-<0.8	0.605634	0.600994	0.120608	0.0197127	0.00494485	0.571429	0.0493398	0.0456747	1	0	0	0	1	1	0	1	0	1	0	1	0	0	0	1	0	0	0	1	0	0	0	0	0	1	0	1	0	1	NA
derivation	0	0.6-<0.8	0.380282	0.571025	0.124653	0.00169061	0.0220616	0.537662	0.0326616	0.0456747	0	1	1	0	0	1	0	1	0	1	0	0	1	0	1	0	0	1	0	0	1	0	0	0	0	0	0	1	0	1	225.299
derivation	0	0.6-<0.8	0.647887	0.563948	0.172337	0.00926413	0.0451887	0.565583	0.0159833	0.0456747	1	0	0	0	1	1	0	1	0	1	0	0	1	0	0	1	0	1	0	0	0	0	0	0	0	1	0	1	0	1	NA
derivation	0	0.4-<0.6	0.422535	0.48384	0.156016	0.00926413	0.0451887	0.565583	0.0326616	0.0456747	1	0	0	0	1	1	0	1	0	1	0	0	1	0	0	1	0	1	0	0	0	0	0	0	0	1	0	1	0	1	NA
derivation	0	0.8-1	0.605634	0.488592	0.133948	0.00926413	0.0451887	0.565583	0.0076442	0.0456747	0	1	0	0	1	1	0	1	0	1	0	0	1	0	0	1	0	1	0	0	0	0	0	0	0	1	0	1	0	1	NA
derivation	0	0.6-<0.8	0.408451	0.40687	0.18496	0.00926413	0.0451887	0.565583	0.0159833	0.0456747	0	1	0	0	1	1	0	1	0	1	0	0	0	1	0	0	1	0	1	0	0	0	0	0	0	1	1	0	1	0	NA
derivation	0	0.4-<0.6	0.464789	0.465916	0.215533	0.00926413	0.0451887	0.565583	0.0660181	0.0456747	0	1	0	0	1	1	0	1	0	1	0	0	1	0	0	1	0	1	0	0	0	0	0	0	0	1	0	1	0	1	NA
derivation	0	0.6-<0.8	0.507042	0.520641	0.145919	0.00926413	0.0451887	0.565583	0.0993746	0.0456747	1	0	1	0	0	1	0	1	0	1	0	0	1	0	1	0	0	1	0	0	1	0	0	0	0	0	0	1	0	1	222.981
derivation	0	0.6-<0.8	0.859155	0.449244	0.0746864	0.0135912	0.0707493	0.565583	0.0993746	0.0456747	1	0	0	0	1	1	0	1	0	1	0	0	1	0	0	1	0	1	0	0	0	0	0	0	0	1	0	1	0	1	NA
derivation	0	0.8-1	0.521127	0.39843	0.265187	0.0168287	0.0451887	0.565583	0.00416956	0.0456747	1	0	0	0	1	1	0	1	0	1	0	0	1	0	0	1	0	1	0	0	0	0	0	0	0	1	0	1	0	1	NA
derivation	0	0.6-<0.8	0.408451	0.394089	0.222707	0.00322652	0.000190186	0.480519	0.000694927	0.0456747	0	1	1	0	0	1	0	0	1	0	1	0	0	1	0	0	1	1	0	0	1	0	0	0	0	0	1	0	1	0	236.638
derivation	1	0.4-<0.6	0.619718	0.525008	0.11645	0.00041989	0.0167364	0.649351	0.00208478	0.0456747	0	1	1	0	0	1	0	0	1	0	1	0	0	1	0	0	1	1	0	0	1	0	0	0	0	0	1	0	1	0	239.889
derivation	0	0.6-<0.8	0.295775	0.461262	0.125669	0.00926413	0.0451887	0.565583	0.0159833	0.0456747	1	0	0	0	1	1	0	1	0	1	0	1	0	0	0	1	0	1	0	0	0	0	0	0	0	1	0	1	0	1	NA
derivation	0	0.6-<0.8	0.464789	0.370038	0.110811	0.0118011	0.017307	0.603896	0.149409	0.0456747	0	1	1	0	0	1	0	1	0	1	0	0	1	0	1	0	0	1	0	0	1	0	0	0	0	0	0	1	0	1	226.599
derivation	0	0.6-<0.8	0.267606	0.417918	0.10453	0.00625414	0.00931913	0.565583	0.0993746	0.0456747	0	1	1	0	0	1	0	1	0	1	0	0	1	0	1	0	0	0	0	1	1	0	0	0	0	0	0	1	0	1	NA
derivation	0	0.6-<0.8	0.43662	0.590323	0.160838	0.00177901	0.022442	0.565583	0.0493398	0.0456747	0	1	1	0	0	1	0	1	0	1	0	0	1	0	0	1	0	1	0	0	1	0	0	0	0	0	0	1	0	1	226.166
derivation	0	0.6-<0.8	0.492958	0.516456	0.130811	0.00926413	0.0451887	0.565583	0.0326616	0.0456747	0	1	0	0	1	1	0	1	0	1	0	0	1	0	0	1	0	1	0	0	0	0	0	0	0	1	0	1	0	1	NA
derivation	0	0.6-<0.8	0.507042	0.600994	0.156016	0.00926413	0.0451887	0.565583	0	0.0456747	0	1	0	0	1	1	0	1	0	1	0	0	1	0	0	1	0	1	0	0	0	0	0	0	0	1	0	1	0	1	NA
derivation	0	0.4-<0.6	0.492958	0.639819	0.217027	0.00926413	0.0451887	0.565583	0.00277971	0.0456747	1	0	0	0	1	1	0	1	0	1	0	0	1	0	1	0	0	1	0	0	0	0	0	0	0	1	0	1	0	1	NA
derivation	0	0.6-<0.8	0.619718	0.57356	0.218486	0.00926413	0.0451887	0.565583	0.0270738	0.0456747	0	1	0	0	1	1	0	1	0	1	0	0	1	0	0	1	0	1	0	0	0	0	0	0	0	1	0	1	0	1	NA
derivation	0	0.6-<0.8	0.56338	0.611482	0.156016	0.00465193	0.00228224	0.558442	0.00555942	0.0456747	1	0	1	0	0	1	0	0	1	0	1	0	0	1	0	0	1	1	0	0	1	0	0	0	0	0	1	0	1	0	234.754
derivation	0	0.6-<0.8	0.464789	0.594644	0.317203	0.00424309	0.0013313	0.61039	0.0270738	0.0456747	1	0	0	0	1	1	0	0	1	1	0	0	0	1	0	0	1	1	0	0	0	0	0	0	0	1	1	0	1	0	NA
derivation	0	0.6-<0.8	0.56338	0.488592	0.156016	0.00926413	0.0451887	0.565583	0.00277971	0.0456747	1	0	0	0	1	1	0	1	0	1	0	0	1	0	0	1	0	1	0	0	0	0	0	0	0	1	0	1	0	1	NA
derivation	0	0.6-<0.8	0.633803	0.609439	0.156016	0.00926413	0.0451887	0.565583	0.0159833	0.0456747	0	1	0	0	1	1	0	1	0	1	0	0	1	0	0	1	0	1	0	0	0	0	0	0	0	1	0	1	0	1	NA
derivation	0	0.6-<0.8	0.633803	0.400929	0.169925	0.00710497	0.0376569	0.576623	0.0660181	0.0456747	0	1	0	0	1	1	0	0	1	1	0	0	1	0	0	1	0	1	0	0	0	0	0	0	0	1	0	1	0	1	NA
derivation	0	0.4-<0.6	0.56338	0.550294	0.215533	0.00926413	0.0451887	0.565583	0.00625434	0.0456747	1	0	0	0	1	1	0	1	0	1	0	0	1	0	1	0	0	1	0	0	0	0	0	0	0	1	0	1	0	1	NA
derivation	0	0.8-1	0.309859	0.397777	0.132898	0.00926413	0.0451887	0.565583	0.0326616	0.0456747	0	1	0	0	1	1	0	1	0	1	0	0	1	0	0	1	0	1	0	0	0	0	0	0	0	1	0	1	0	1	NA
derivation	0	0.6-<0.8	0.633803	0.580519	0.20907	0.00926413	0.0451887	0.565583	0.0326616	0.0456747	0	1	0	0	1	1	0	1	0	1	0	0	1	0	0	1	0	1	0	0	0	0	0	0	0	1	0	1	0	1	NA
derivation	0	0.6-<0.8	0.647887	0.578838	0.169925	0.00926413	0.0451887	0.565583	0.0660181	0.0456747	0	1	0	0	1	1	0	1	0	1	0	0	1	0	1	0	0	1	0	0	0	0	0	0	0	1	0	1	0	1	NA
derivation	0	0.6-<0.8	0.605634	0.598418	0.105489	0.00926413	0.0451887	0.565583	0.0326616	0.0456747	0	1	0	0	1	1	0	1	0	1	0	0	1	0	0	1	0	1	0	0	0	0	0	0	0	1	0	1	0	1	NA
derivation	0	0.6-<0.8	0.577465	0.460371	0.157375	0.00926413	0.0451887	0.565583	0.0159833	0.0456747	0	1	0	0	1	1	0	1	0	1	0	0	1	0	1	0	0	1	0	0	0	0	0	0	0	1	0	1	0	1	NA
derivation	0	0.6-<0.8	0.464789	0.513108	0.172337	0.00926413	0.0451887	0.565583	0.0326616	0.0456747	1	0	0	0	1	1	0	1	0	1	0	0	0	1	0	0	1	1	0	0	0	0	0	0	0	1	1	0	1	0	NA
derivation	0	0.6-<0.8	0.408451	0.400053	0.15587	0.00948066	0.0488779	0.506494	0.0159833	0.0456747	0	1	1	0	0	1	0	0	1	0	1	1	0	0	1	0	0	1	0	0	1	0	0	0	0	0	0	1	0	1	236.638
derivation	0	0.6-<0.8	0.43662	0.367709	0.171137	0.00109392	0	0.525974	0.0076442	0.0456747	0	1	1	0	0	1	0	1	0	1	0	0	1	0	1	0	0	1	0	0	1	0	0	0	0	0	0	1	0	1	226.166
derivation	0	0.6-<0.8	0.661972	0.41701	0.174716	0.00926413	0.0451887	0.565583	0.0493398	0.0456747	0	1	0	0	1	1	0	1	0	1	0	1	0	0	0	1	0	1	0	0	0	0	0	0	0	1	0	1	0	1	NA
derivation	0	0.6-<0.8	0.647887	0.612469	0.12364	0.00926413	0.0451887	0.565583	0.0159833	0.0456747	1	0	0	0	1	1	0	1	0	1	0	0	1	0	0	1	0	1	0	0	0	0	0	0	0	1	0	1	0	1	NA
derivation	0	0.8-1	0.507042	0.407045	0.107421	0.00926413	0.0451887	0.565583	0.00972898	0.0456747	1	0	0	0	1	1	0	1	0	1	0	0	1	0	0	1	0	1	0	0	0	0	0	0	0	1	0	1	0	1	NA
derivation	0	0.6-<0.8	0.507042	0.455045	0.128742	0.00926413	0.0451887	0.565583	0.00277971	0.0456747	1	0	0	0	1	1	0	1	0	1	0	0	1	0	0	1	0	1	0	0	0	0	0	0	0	1	0	1	0	1	NA
derivation	0	0.4-<0.6	0.492958	0.526081	0.117511	0.00926413	0.0451887	0.565583	0.0159833	0.0456747	1	0	0	0	1	1	0	1	0	1	0	0	1	0	1	0	0	1	0	0	0	0	0	0	0	1	0	1	0	1	NA
derivation	0	0.8-1	0.422535	0.489438	0.108396	0.00926413	0.0451887	0.565583	0.0132036	0.0456747	1	0	0	0	1	1	0	1	0	1	0	0	1	0	0	1	0	0	0	1	0	0	0	0	0	1	0	1	0	1	NA
derivation	0	0.4-<0.6	0.450704	0.504969	0.0671722	0.00926413	0.0451887	0.565583	0.0660181	0.0456747	1	0	0	0	1	1	0	1	0	1	0	0	1	0	1	0	0	1	0	0	0	0	0	0	0	1	0	1	0	1	NA
derivation	0	0.4-<0.6	0.676056	0.481751	0.164858	0.00926413	0.0451887	0.565583	0.0159833	0.0456747	0	1	1	0	0	1	0	1	0	1	0	0	1	0	0	1	0	1	0	0	1	0	0	0	0	0	0	1	0	1	229.85
derivation	0	0.6-<0.8	0.352113	0.411129	0.0704981	0.00926413	0.0451887	0.565583	0.0326616	0.0456747	0	1	0	0	1	1	0	1	0	1	0	0	1	0	0	1	0	1	0	0	0	0	0	0	0	1	0	1	0	1	NA
derivation	0	0.6-<0.8	0.169014	0.303668	0.120608	0.00926413	0.0451887	0.565583	0.0270738	0.0456747	0	1	0	0	1	1	0	1	0	1	0	0	0	1	0	0	1	0	0	1	0	0	0	0	0	1	1	0	1	0	NA
derivation	0	0.6-<0.8	0.464789	0.511399	0.181871	0.0234696	0.0226322	0.590909	0.0326616	0.0456747	1	0	1	0	0	1	0	1	0	0	1	0	1	0	1	0	0	1	0	0	1	0	0	0	0	0	0	1	0	1	233.237
derivation	0	0.6-<0.8	0.295775	0.271987	0.0922656	0.00360221	0.161088	0.62987	0.0493398	0.0456747	1	0	0	0	1	1	0	0	1	1	0	0	1	0	0	1	0	1	0	0	0	0	0	0	0	1	0	1	0	1	NA
derivation	0	0.4-<0.6	0.549296	0.46169	0.0663264	0.00926413	0.0451887	0.565583	0.0159833	0.0456747	1	0	0	0	1	1	0	1	0	1	0	0	1	0	0	1	0	1	0	0	0	0	0	0	0	1	0	1	0	1	NA
derivation	0	0.8-1	0.605634	0.437846	0.135005	0.00926413	0.0451887	0.565583	0.0326616	0.0456747	0	1	0	0	1	1	0	1	0	1	0	0	1	0	0	1	0	1	0	0	0	0	0	0	0	1	0	1	0	1	NA
derivation	0	0.6-<0.8	0.507042	0.488592	0.156016	0.00926413	0.0451887	0.565583	0.0159833	0.0456747	0	1	0	0	1	1	0	1	0	1	0	0	1	0	0	1	0	0	1	0	0	0	0	0	0	1	0	1	0	1	NA
derivation	0	0.6-<0.8	0.225352	0.479162	0.0704981	0.0103757	0.056105	0.519481	0.0159833	0.0456747	0	1	0	0	1	1	0	1	0	1	0	0	0	1	0	0	1	1	0	0	0	0	0	0	0	1	1	0	1	0	NA
derivation	0	0.6-<0.8	0.605634	0.574336	0.12364	0.000740331	0.011221	0.580519	0.0493398	0.0456747	1	0	0	0	1	1	0	0	1	1	0	0	1	0	0	0	1	1	0	0	0	0	0	0	0	1	0	1	0	1	NA
derivation	0	0.6-<0.8	0.507042	0.427301	0.171137	0.00926413	0.0451887	0.565583	0.0326616	0.0456747	0	1	0	0	1	1	0	1	0	1	0	0	1	0	1	0	0	1	0	0	0	0	0	0	0	1	0	1	0	1	NA
derivation	0	0.6-<0.8	0.591549	0.623148	0.156989	0.000287293	0.0365158	0.548052	0.0104239	0.0456747	0	1	1	0	0	1	0	0	1	1	0	0	1	0	0	1	0	1	0	0	1	0	0	0	0	0	0	1	0	1	228.549
derivation	0	0.6-<0.8	0.591549	0.623148	0.156989	0.000287293	0.0365158	0.548052	0.0104239	0.0456747	0	1	1	0	0	1	0	0	1	1	0	0	1	0	0	1	0	1	0	0	1	0	0	0	0	0	0	1	0	1	228.549
derivation	0	0.4-<0.6	0.521127	0.443758	0.115369	0.00926413	0.0451887	0.565583	0.00903405	0.0456747	1	0	0	0	1	1	0	1	0	1	0	0	1	0	0	1	0	1	0	0	0	0	0	0	0	1	0	1	0	1	NA
derivation	0	0.4-<0.6	0.338028	0.401474	0.0654711	0.00418785	0.112971	0.584416	0.0493398	0.0456747	1	0	0	0	1	1	0	1	0	1	0	0	0	1	0	0	1	0	1	0	0	0	0	0	0	1	1	0	1	0	NA
derivation	0	0.6-<0.8	0.28169	0.392144	0.130811	0.00433149	0.0445036	0.584416	0.00416956	0.0456747	1	0	1	0	0	1	0	0	1	0	1	0	1	0	1	0	0	1	0	0	1	0	0	0	0	0	0	1	0	1	230.42
derivation	0	0.6-<0.8	0.591549	0.607733	0.243698	0.000740331	0.033663	0.596104	0.116053	0.0456747	1	0	1	0	0	1	0	0	1	0	1	0	1	0	1	0	0	1	0	0	1	0	0	0	0	0	0	1	0	1	235.187
derivation	0	0.4-<0.6	0.492958	0.449998	0.167442	0.00926413	0.0451887	0.565583	0.0493398	0.0456747	1	0	0	0	1	1	0	1	0	1	0	0	1	0	0	1	0	0	0	1	0	0	0	0	0	1	0	1	0	1	NA
derivation	0	0.6-<0.8	0.43662	0.488592	0.156016	0.00926413	0.0451887	0.565583	0.0159833	0.0456747	0	1	0	0	1	1	0	1	0	1	0	0	1	0	1	0	0	1	0	0	0	0	0	0	0	1	0	1	0	1	NA
derivation	0	0.8-1	0.521127	0.509423	0.132898	0.00926413	0.0451887	0.565583	0.0493398	0.0456747	1	0	0	0	1	1	0	1	0	1	0	0	1	0	1	0	0	1	0	0	0	0	0	0	0	1	0	1	0	1	NA
derivation	0	0.8-1	0.647887	0.423589	0.26373	0.00926413	0.0451887	0.565583	0.00555942	0.0456747	0	1	0	0	1	1	0	1	0	1	0	0	1	0	1	0	0	1	0	0	0	0	0	0	0	1	0	1	0	1	NA
derivation	0	0.4-<0.6	0.408451	0.393971	0.166165	0.00926413	0.0451887	0.565583	0.0159833	0.0456747	0	1	0	0	1	1	0	1	0	1	0	0	1	0	1	0	0	1	0	0	0	0	0	0	0	1	0	1	0	1	NA
derivation	0	0.6-<0.8	0.478873	0.544643	0.149225	0.00926413	0.0451887	0.565583	0.0076442	0.0456747	0	1	0	0	1	1	0	1	0	1	0	0	1	0	0	1	0	1	0	0	0	0	0	0	0	1	0	1	0	1	NA
derivation	0	0.8-1	0.647887	0.368252	0.147173	0.00926413	0.0451887	0.565583	0.0159833	0.0456747	0	1	0	0	1	1	0	1	0	1	0	0	1	0	1	0	0	0	0	1	0	0	0	0	0	1	0	1	0	1	NA
derivation	0	0.6-<0.8	0.450704	0.607733	0.156016	0.000143646	0.261126	0.558442	0	0.0434015	0	1	1	0	0	1	0	0	1	0	1	0	1	0	0	1	0	1	0	0	1	0	0	0	0	0	0	1	0	1	237.288
derivation	0	0.6-<0.8	0.408451	0.503626	0.465288	0.0140663	0.0791175	0.532468	0.0493398	0.0456747	0	1	1	0	0	1	0	0	1	0	1	0	1	0	1	0	0	1	0	0	1	0	0	0	0	0	0	1	0	1	236.638
derivation	0	0.8-1	0.43662	0.48872	0.212943	0.0144972	0.0197794	0.494805	0.0159833	0.0456747	1	0	1	0	0	1	0	0	1	0	1	0	1	0	0	1	0	0	0	1	1	0	0	0	0	0	0	1	0	1	NA
derivation	0	0.6-<0.8	0.450704	0.503696	0.095195	0.010453	0.0268163	0.550649	0.0660181	0.0456747	1	0	1	0	0	1	0	0	1	0	1	0	1	0	1	0	0	0	1	0	0	0	0	1	0	0	0	1	0	1	606.13
derivation	0	0.6-<0.8	0.464789	0.538617	0.131852	0.00926413	0.0451887	0.565583	0.0326616	0.0456747	1	0	0	0	1	1	0	1	0	1	0	0	1	0	0	1	0	1	0	0	0	0	0	0	0	1	0	1	0	1	NA
derivation	0	0.8-1	0.591549	0.484428	0.107421	0.00926413	0.0451887	0.565583	0.0326616	0.0456747	0	1	0	0	1	1	0	1	0	1	0	0	1	0	0	0	1	0	0	1	0	0	0	0	0	1	0	1	0	1	NA
derivation	0	0.6-<0.8	0.676056	0.55313	0.225445	0.0119448	0.229555	0.662338	0.0660181	0.114315	0	1	1	0	0	1	0	0	1	0	1	0	1	0	0	1	0	0	1	0	1	0	0	0	0	0	0	1	0	1	240.756
derivation	0	0.6-<0.8	0.507042	0.599941	0.219916	0.0098011	0.0174971	0.636364	0.0826963	0.0456747	1	0	0	0	1	1	0	1	0	1	0	0	0	1	0	0	1	1	0	0	0	0	0	0	0	1	1	0	1	0	NA
derivation	0	0.6-<0.8	0.478873	0.445736	0.127714	0.00227624	0	0.548052	0.000694927	0.0456747	0	1	1	0	0	1	0	0	1	1	0	0	0	1	0	0	1	1	0	0	1	0	0	0	0	0	1	0	1	0	226.816
derivation	0	0.6-<0.8	0.380282	0.337895	0.255039	0.00926413	0.0451887	0.565583	0.00972898	0.0456747	0	1	0	0	1	1	0	1	0	1	0	0	1	0	1	0	0	0	0	1	0	0	0	0	0	1	0	1	0	1	NA
derivation	0	0.4-<0.6	0.521127	0.555611	0.167442	0.00926413	0.0451887	0.565583	0.0826963	0.0456747	0	1	0	0	1	1	0	1	0	1	0	0	1	0	0	1	0	1	0	0	0	0	0	0	0	1	0	1	0	1	NA
derivation	0	0.4-<0.6	0.338028	0.502834	0.164858	0.0161657	0.0863446	0.649351	0.0159833	0.0456747	1	0	0	0	1	1	0	0	1	1	0	0	0	1	1	0	0	1	0	0	0	0	0	0	0	1	1	0	1	0	NA
derivation	0	0.6-<0.8	0.56338	0.583755	0.124653	0.00926413	0.0451887	0.565583	0.00138985	0.0456747	1	0	1	0	0	1	0	1	0	1	0	1	0	0	1	0	0	1	0	0	1	0	0	0	0	0	0	1	0	1	223.848
derivation	0	0.6-<0.8	0.56338	0.312219	0.171137	0.00926413	0.0451887	0.565583	0.000694927	0.0456747	1	0	0	0	1	1	0	1	0	1	0	0	1	0	1	0	0	1	0	0	0	0	0	0	0	1	0	1	0	1	NA
derivation	0	0.6-<0.8	0.43662	0.504626	0.222707	0.00926413	0.0451887	0.565583	0.0270738	0.0456747	0	1	0	0	1	1	0	1	0	1	0	0	1	0	0	1	0	1	0	0	0	0	0	0	0	1	0	1	0	1	NA
derivation	0	0.6-<0.8	0.183099	0.402205	0.178284	0.00149171	0.0226322	0.445455	0.0271022	0.0456747	0	1	1	0	0	0	1	0	1	0	1	0	0	1	0	0	1	1	0	0	1	0	0	0	0	0	1	0	1	0	233.17
derivation	0	0.8-1	0.605634	0.484428	0.133948	0.00926413	0.0451887	0.565583	0.0326616	0.0456747	0	1	0	0	1	1	0	1	0	1	0	0	1	0	0	1	0	1	0	0	0	0	0	0	0	1	0	1	0	1	NA
derivation	0	0.6-<0.8	0.577465	0.560071	0.12669	0.00140331	0.0416508	0.565583	0.0326616	0.0456747	0	1	0	0	1	1	0	1	0	1	0	0	1	0	1	0	0	1	0	0	0	0	0	0	0	1	0	1	0	1	NA
derivation	0	0.6-<0.8	0.676056	0.600994	0.120608	0.00926413	0.0451887	0.565583	0.0159833	0.0456747	1	0	0	0	1	1	0	1	0	1	0	0	1	0	0	1	0	1	0	0	0	0	0	0	0	1	0	1	0	1	NA
derivation	0	0.6-<0.8	0.450704	0.490037	0.119587	0.00926413	0.0451887	0.565583	0.0159833	0.0456747	0	1	0	0	1	1	0	1	0	1	0	0	1	0	1	0	0	1	0	0	0	0	0	0	0	1	0	1	0	1	NA
derivation	0	0.6-<0.8	0.43662	0.502741	0.169925	0.00926413	0.0451887	0.565583	0.0660181	0.0456747	0	1	0	0	1	1	0	1	0	1	0	0	1	0	1	0	0	1	0	0	0	0	0	0	0	1	0	1	0	1	NA
derivation	0	0.4-<0.6	0.408451	0.410919	0.166165	0.00620994	0.0762647	0.61039	0.0826963	0.129616	1	0	1	0	0	1	0	0	1	1	0	0	0	1	0	0	1	1	0	0	1	0	0	0	0	0	1	0	1	0	221.464
derivation	0	0.6-<0.8	0.605634	0.560937	0.166571	0.00131492	0.00627615	0.587013	0.0201529	0.0456747	0	1	1	0	0	1	0	0	1	1	0	0	1	0	1	0	0	1	0	0	1	0	0	0	0	0	0	1	0	1	228.766
derivation	0	0.6-<0.8	0.352113	0.507933	0.120608	0.00926413	0.0451887	0.565583	0.0326616	0.0456747	1	0	0	0	1	1	0	1	0	1	0	0	1	0	1	0	0	1	0	0	0	0	0	0	0	1	0	1	0	1	NA
derivation	0	0.6-<0.8	0.323944	0.488592	0.156016	0.00926413	0.0451887	0.565583	0.0159833	0.0456747	1	0	0	0	1	1	0	1	0	1	0	0	1	0	1	0	0	1	0	0	0	0	0	0	0	1	0	1	0	1	NA
derivation	0	0.6-<0.8	0.577465	0.515438	0.25721	0.00926413	0.0451887	0.565583	0.0159833	0.0456747	0	1	0	0	1	1	0	1	0	1	0	0	1	0	1	0	0	1	0	0	0	0	0	0	0	1	0	1	0	1	NA
derivation	0	0.6-<0.8	0.394366	0.430669	0.119587	0.00692818	0.00266261	0.558442	0.00138985	0.0456747	0	1	1	0	0	1	0	0	1	0	1	0	0	1	1	0	0	1	0	0	1	0	0	0	0	0	1	0	1	0	236.421
derivation	0	0.4-<0.6	0.28169	0.409937	0.115369	0.00428729	0.00722708	0.649351	0.0159833	0.0456747	0	1	1	0	0	1	0	0	1	0	1	0	0	1	0	0	1	1	0	0	1	0	0	0	0	0	1	0	1	0	234.687
derivation	0	0.4-<0.6	0.323944	0.377009	0.0914437	0.0059116	0.00665652	0.688312	0.0118138	0.0456747	0	1	1	0	0	1	0	0	1	0	1	0	0	1	0	0	1	1	0	0	1	0	0	0	0	0	1	0	1	0	235.338
derivation	0	0.6-<0.8	0.690141	0.640042	0.310151	0.0130497	0.0505896	0.668831	0.00347464	0.0456747	0	1	0	0	1	1	0	0	1	1	0	0	1	0	1	0	0	0	1	0	0	0	0	0	0	1	0	1	0	1	NA
derivation	0	0.6-<0.8	0.802817	0.514064	0.127714	0.00171271	0.169266	0.623377	0.0493398	0.0456747	0	1	1	0	0	1	0	0	1	1	0	0	1	0	1	0	0	1	0	0	1	0	0	0	0	0	0	1	0	1	231.8
derivation	0	0.6-<0.8	0.211268	0.40518	0.219916	0.00581215	0.0289083	0.565583	0.00833912	0.0456747	1	0	1	0	0	1	0	1	0	1	0	0	0	1	0	0	1	0	0	1	1	0	0	0	0	0	1	0	1	0	NA
derivation	0	0.8-1	0.619718	0.560786	0.15924	0.00926413	0.0451887	0.565583	0.0159833	0.0456747	0	1	0	0	1	1	0	1	0	1	0	0	1	0	0	1	0	1	0	0	0	0	0	0	0	1	0	1	0	1	NA
derivation	0	0.4-<0.6	0.549296	0.608008	0.455796	0.00926413	0.0451887	0.565583	0	0.0456747	1	0	0	0	1	1	0	1	0	1	0	0	1	0	1	0	0	1	0	0	0	0	0	0	0	1	0	1	0	1	NA
derivation	0	0.6-<0.8	0.633803	0.488592	0.156016	0.00926413	0.0451887	0.565583	0.0159833	0.0456747	0	1	0	0	1	1	0	1	0	1	0	0	1	0	0	1	0	1	0	0	0	0	0	0	0	1	0	1	0	1	NA
derivation	0	0.8-1	0.56338	0.509423	0.132898	0.00926413	0.0451887	0.565583	0.0326616	0.0456747	0	1	0	0	1	1	0	1	0	1	0	0	1	0	0	1	0	1	0	0	0	0	0	0	0	1	0	1	0	1	NA
derivation	0	0.6-<0.8	0.647887	0.503696	0.120608	0.00926413	0.0451887	0.565583	0.0326616	0.0456747	0	1	0	0	1	1	0	1	0	1	0	0	1	0	0	1	0	0	0	1	0	0	0	0	0	1	0	1	0	1	NA
derivation	0	0.6-<0.8	0.464789	0.494302	0.116688	0.00926413	0.0451887	0.565583	0.0159833	0.0456747	1	0	0	0	1	1	0	1	0	1	0	0	0	1	0	0	1	0	0	1	0	0	0	0	0	1	1	0	1	0	NA
derivation	0	0.4-<0.6	0.549296	0.488592	0.215533	0.00926413	0.0451887	0.565583	0.0270738	0.0456747	0	1	0	0	1	1	0	1	0	1	0	0	1	0	0	1	0	1	0	0	0	0	0	0	0	1	0	1	0	1	NA
derivation	0	0.6-<0.8	0.295775	0.436424	0.0746864	0.00926413	0.0451887	0.565583	0.0159833	0.0456747	1	0	0	0	1	1	0	1	0	1	0	0	1	0	0	1	0	1	0	0	0	0	0	0	0	1	0	1	0	1	NA
derivation	0	0.6-<0.8	0.239437	0.289297	0.131852	0.00926413	0.0451887	0.565583	0.0493398	0.0456747	1	0	0	0	1	1	0	1	0	1	0	0	1	0	1	0	0	0	1	0	0	0	0	0	0	1	0	1	0	1	NA
derivation	0	0.6-<0.8	0.295775	0.366985	0.105489	0.00926413	0.0451887	0.565583	0.00555942	0.0456747	1	0	0	0	1	1	0	1	0	1	0	0	0	1	0	0	1	0	0	1	0	0	0	0	0	1	1	0	1	0	NA
derivation	0	0.6-<0.8	0.507042	0.725054	0.218486	0.0109724	0.0121719	0.532468	0.0493398	0.0456747	0	1	1	0	0	0	1	0	1	0	1	0	0	1	0	0	1	0	1	0	1	0	0	0	0	0	1	0	1	0	238.155
derivation	0	0.6-<0.8	0.507042	0.454287	0.230893	0.000950276	0.0783568	0.636364	0.0159833	0.0456747	1	0	1	0	0	1	0	1	0	0	1	0	1	0	0	1	0	1	0	0	0	0	0	1	0	0	0	1	0	1	606.997
derivation	0	0.8-1	0.295775	0.423589	0.106452	0.0132486	0.0148345	0.577922	0.0993746	0.0456747	1	0	0	0	1	1	0	1	0	1	0	0	1	0	1	0	0	0	0	1	0	0	0	0	0	1	0	1	0	1	NA
derivation	0	0.6-<0.8	0.295775	0.476653	0.12364	0.00926413	0.0451887	0.565583	0.0159833	0.0456747	0	1	0	0	1	1	0	1	0	1	0	0	1	0	0	1	0	1	0	0	0	0	0	0	0	1	0	1	0	1	NA
derivation	0	0.6-<0.8	0.591549	0.488592	0.156016	0.00926413	0.0451887	0.565583	0.000694927	0.0456747	1	0	0	0	1	1	0	1	0	1	0	0	1	0	0	1	0	0	0	1	0	0	0	0	0	1	0	1	0	1	NA
derivation	0	0.6-<0.8	0.464789	0.462056	0.12669	0.00926413	0.0451887	0.565583	0.00486449	0.0456747	1	0	0	0	1	1	0	1	0	1	0	0	1	0	0	1	0	1	0	0	0	0	0	0	0	1	0	1	0	1	NA
derivation	0	0.6-<0.8	0.549296	0.568533	0.131852	0.0020663	0.00190186	0.597403	0.00486449	0.0456747	0	1	1	0	0	1	0	0	1	0	1	0	1	0	1	0	0	1	0	0	1	0	0	0	0	0	0	1	0	1	238.805
derivation	0	0.6-<0.8	0.788732	0.678021	0.121621	0.00748066	0.00437429	0.545455	0.0159833	0.00205973	0	1	0	1	0	1	0	0	1	1	0	0	1	0	0	1	0	1	0	0	1	0	0	0	0	0	0	1	0	1	231.584
derivation	0	0.6-<0.8	0.408451	0.5239	0.119587	0.0143867	0.0386078	0.636364	0.0326616	0.0456747	0	1	0	0	1	1	0	1	0	1	0	1	0	0	0	1	0	0	0	1	0	0	0	0	0	1	0	1	0	1	NA
derivation	0	0.6-<0.8	0.549296	0.459324	0.167725	0.0286298	0.0083682	0.403896	0.0159833	0.0456747	0	1	1	0	0	1	0	0	1	1	0	0	1	0	0	0	1	1	0	0	1	0	0	0	0	0	0	1	0	1	227.899
derivation	0	0.6-<0.8	0.239437	0.446719	0.118556	0.00926413	0.0451887	0.565583	0.0159833	0.0456747	0	1	1	0	0	1	0	1	0	1	0	0	1	0	0	1	0	1	0	0	1	0	0	0	0	0	0	1	0	1	223.131
derivation	0	0.6-<0.8	0.492958	0.488592	0.125669	0.00926413	0.0451887	0.565583	0.0159833	0.0456747	0	1	1	0	0	1	0	1	0	0	1	0	1	0	0	1	0	1	0	0	1	0	0	0	0	0	0	1	0	1	237.938
derivation	0	0.6-<0.8	0.309859	0.45111	0.12364	0.00926413	0.0451887	0.565583	0.0076442	0.0456747	0	1	1	0	0	1	0	1	0	0	1	0	1	0	0	1	0	1	0	0	0	0	1	0	0	0	0	1	0	1	483.861
derivation	0	0.4-<0.6	0.549296	0.403387	0.117511	0.00926413	0.0451887	0.565583	0.0326616	0.0456747	1	0	1	0	0	1	0	1	0	0	1	0	1	0	0	0	1	1	0	0	1	0	0	0	0	0	0	1	0	1	234.537
derivation	0	0.6-<0.8	0.450704	0.488543	0.27433	0.00926413	0.0451887	0.565583	0.0493398	0.0456747	0	1	0	0	1	1	0	1	0	1	0	0	1	0	0	1	0	1	0	0	0	0	0	0	0	1	0	1	0	1	NA
derivation	0	0.6-<0.8	0.478873	0.477193	0.103576	0.00926413	0.0451887	0.565583	0.0159833	0.0456747	0	1	0	0	1	1	0	1	0	1	0	0	0	1	0	0	1	1	0	0	0	0	0	0	0	1	1	0	1	0	NA
derivation	0	0.6-<0.8	0.394366	0.434369	0.0904358	0.00926413	0.0451887	0.565583	0.00277971	0.0456747	0	1	0	0	1	1	0	1	0	1	0	0	0	1	0	0	1	1	0	0	0	0	0	0	0	1	1	0	1	0	NA
derivation	0	0.6-<0.8	0.253521	0.347915	0.122631	0.00926413	0.0451887	0.565583	0.00138985	0.0456747	0	1	0	0	1	1	0	1	0	1	0	0	1	0	0	1	0	1	0	0	0	0	0	0	0	1	0	1	0	1	NA
derivation	0	0.6-<0.8	0.450704	0.563438	0.151428	0.00926413	0.0451887	0.565583	0.00555942	0.0456747	0	1	0	0	1	1	0	1	0	1	0	0	1	0	1	0	0	1	0	0	0	0	0	0	0	1	0	1	0	1	NA
derivation	0	0.6-<0.8	0.380282	0.516406	0.120608	0.00474033	0.0100799	0.597403	0.0826963	0.0456747	0	1	0	0	1	1	0	0	1	1	0	0	0	1	0	0	1	1	0	0	0	0	0	0	0	1	1	0	1	0	NA
derivation	0	0.4-<0.6	0.535211	0.565984	0.262841	0.00926413	0.0451887	0.565583	0.0173732	0.0456747	1	0	0	0	1	1	0	1	0	1	0	0	1	0	0	1	0	1	0	0	0	0	0	0	0	1	0	1	0	1	NA
derivation	0	0.6-<0.8	0.267606	0.453672	0.156016	0.00222099	0.113922	0.662338	0.0270738	0.0456747	1	0	0	0	1	1	0	1	0	1	0	0	0	1	0	0	1	1	0	0	0	0	0	0	0	1	1	0	1	0	NA
derivation	0	0.6-<0.8	0.267606	0.415781	0.179477	0.00112707	0.011221	0.587013	0.116053	0.0456747	1	0	1	0	0	1	0	1	0	1	0	1	0	0	0	0	1	1	0	0	1	0	0	0	0	0	0	1	0	1	219.297
derivation	0	0.4-<0.6	0.535211	0.549158	0.115369	0.00926413	0.0451887	0.565583	0.0493398	0.0456747	0	1	0	0	1	1	0	1	0	1	0	0	1	0	0	1	0	1	0	0	0	0	0	0	0	1	0	1	0	1	NA
derivation	0	0.6-<0.8	0.366197	0.53557	0.218486	0.00926413	0.0451887	0.565583	0.0159833	0.0456747	1	0	0	0	1	1	0	1	0	1	0	0	1	0	1	0	0	1	0	0	0	0	0	0	0	1	0	1	0	1	NA
derivation	0	0.6-<0.8	0.492958	0.482971	0.131852	0.00926413	0.0451887	0.565583	0.0159833	0.0456747	1	0	0	0	1	1	0	1	0	1	0	0	1	0	1	0	0	0	0	1	0	0	0	0	0	1	0	1	0	1	NA
derivation	0	0.6-<0.8	0.366197	0.300463	0.180673	0.00704972	0.0332826	0.571429	0.0826963	0.0272179	1	0	0	0	1	1	0	0	1	1	0	0	1	0	0	1	0	1	0	0	0	0	0	0	0	1	0	1	0	1	NA
derivation	0	0.4-<0.6	0.492958	0.401474	0.115369	0.0137569	0.0165462	0.584416	0.0493398	0.0456747	1	0	0	0	1	1	0	1	0	1	0	0	1	0	0	1	0	1	0	0	0	0	0	0	0	1	0	1	0	1	NA
derivation	0	0.4-<0.6	0.239437	0.436318	0.361965	0.0108177	0.0121719	0.565583	0.0993746	0.0456747	0	1	1	0	0	1	0	0	1	0	1	0	0	1	0	0	1	1	0	0	1	0	0	0	0	0	1	0	1	0	234.037
derivation	0	0.6-<0.8	0.225352	0.537577	0.120608	0.0122099	0.0654241	0.565583	0.0326616	0.0456747	0	1	1	0	0	1	0	1	0	1	0	0	1	0	1	0	0	1	0	0	1	0	0	0	0	0	0	1	0	1	222.915
derivation	0	0.6-<0.8	0.394366	0.52813	0.119587	0.00926413	0.0451887	0.565583	0	0.0456747	0	1	0	0	1	1	0	1	0	1	0	0	1	0	0	1	0	1	0	0	0	0	0	0	0	1	0	1	0	1	NA
derivation	0	0.4-<0.6	0.352113	0.416108	0.412673	0.00926413	0.0451887	0.565583	0.0493398	0.0456747	0	1	0	0	1	1	0	1	0	1	0	0	0	1	0	0	1	1	0	0	0	0	0	0	0	1	1	0	1	0	NA
derivation	0	0.8-1	0.450704	0.483704	0.132898	0.000364641	0.0736021	0.623377	0.0326616	0.0456747	0	1	1	0	0	1	0	0	1	0	1	0	1	0	1	0	0	1	0	0	1	0	0	0	0	0	0	1	0	1	237.288
derivation	0	0.6-<0.8	0.492958	0.543902	0.179477	0.00361326	0.0256752	0.565583	0.00416956	0.014271	0	1	0	0	1	1	0	0	1	1	0	0	1	0	1	0	0	1	0	0	0	0	0	0	0	1	0	1	0	1	NA
derivation	0	0.6-<0.8	0.43662	0.494524	0.0729947	0.00964641	0.0606695	0.565583	0.0076442	0.0456747	0	1	1	0	0	1	0	0	1	1	0	0	1	0	0	1	0	1	0	0	1	0	0	0	0	0	0	1	0	1	226.166
derivation	0	0.6-<0.8	0.507042	0.45619	0.0988795	0.00172376	0.155002	0.592208	0.0660181	0.0456747	1	0	0	1	0	1	0	0	1	0	1	0	0	1	0	0	1	0	1	0	0	0	1	0	0	0	1	0	1	0	482.627
derivation	0	0.8-1	0.394366	0.560786	0.289661	0.00926413	0.0451887	0.565583	0.0076442	0.0456747	0	1	0	0	1	1	0	1	0	1	0	0	1	0	0	1	0	1	0	0	0	0	0	0	0	1	0	1	0	1	NA
derivation	0	0.6-<0.8	0.661972	0.488592	0.156016	0.00926413	0.0451887	0.565583	0.0159833	0.0456747	0	1	0	0	1	1	0	1	0	1	0	0	1	0	0	1	0	1	0	0	0	0	0	0	0	1	0	1	0	1	NA
derivation	0	0.4-<0.6	0.690141	0.568257	0.315328	0.0167182	0.164892	0.532468	0.0493398	0.0456747	0	1	1	0	0	1	0	1	0	1	0	0	1	0	0	1	0	0	1	0	1	0	0	0	0	0	0	1	0	1	230.067
derivation	0	0.6-<0.8	0.295775	0.391401	0.174716	0.00926413	0.0451887	0.565583	0.00555942	0.0456747	0	1	0	0	1	1	0	1	0	1	0	0	1	0	1	0	0	1	0	0	0	0	0	0	0	1	0	1	0	1	NA
derivation	0	0.6-<0.8	0.478873	0.57968	0.285065	0.00926413	0.0451887	0.565583	0	0.0456747	0	1	0	0	1	1	0	1	0	1	0	0	1	0	0	1	0	1	0	0	0	0	0	0	0	1	0	1	0	1	NA
derivation	0	0.6-<0.8	0.788732	0.514875	0.206505	0.00926413	0.0451887	0.565583	0.0159833	0.0456747	0	1	0	0	1	1	0	1	0	1	0	0	1	0	0	1	0	0	0	1	0	0	0	0	0	1	0	1	0	1	NA
derivation	0	0.6-<0.8	0.492958	0.441763	0.122631	0.00926413	0.0451887	0.565583	0.0159833	0.0456747	0	1	1	0	0	1	0	1	0	1	0	0	1	0	0	1	0	1	0	0	1	0	0	0	0	0	0	1	0	1	227.032
derivation	0	0.6-<0.8	0.56338	0.564913	0.173528	0.00926413	0.0451887	0.565583	0.0076442	0.0456747	1	0	0	0	1	1	0	1	0	1	0	0	1	0	0	1	0	1	0	0	0	0	0	0	0	1	0	1	0	1	NA
derivation	0	0.6-<0.8	0.521127	0.465825	0.184278	0.00926413	0.0451887	0.565583	0.0493398	0.0456747	0	1	0	0	1	1	0	1	0	1	0	0	1	0	0	1	0	1	0	0	0	0	0	0	0	1	0	1	0	1	NA
derivation	0	0.6-<0.8	0.605634	0.637889	0.19496	0.00926413	0.0451887	0.565583	0.0159833	0.0456747	1	0	0	0	1	1	0	1	0	1	0	0	1	0	0	1	0	0	0	1	0	0	0	0	0	1	0	1	0	1	NA
derivation	0	0.6-<0.8	0.380282	0.433248	0.122631	0.00926413	0.0451887	0.565583	0.00277971	0.0456747	1	0	0	0	1	1	0	1	0	1	0	0	0	1	0	0	1	0	0	1	0	0	0	0	0	1	1	0	1	0	NA
derivation	0	0.4-<0.6	0.394366	0.453235	0.313401	0.00926413	0.0451887	0.565583	0.0326616	0.0456747	1	0	0	0	1	1	0	1	0	1	0	0	1	0	0	1	0	0	0	1	0	0	0	0	0	1	0	1	0	1	NA
derivation	0	0.6-<0.8	0.450704	0.418566	0.177093	0.00926413	0.0451887	0.565583	0.0229326	0.0456747	0	1	0	0	1	1	0	1	0	1	0	0	1	0	1	0	0	1	0	0	0	0	0	0	0	1	0	1	0	1	NA
derivation	0	0.6-<0.8	0.521127	0.512949	0.236355	0.00926413	0.0451887	0.565583	0.0132036	0.0456747	0	1	0	0	1	1	0	1	0	1	0	0	1	0	1	0	0	0	0	1	0	0	0	0	0	1	0	1	0	1	NA
derivation	0	0.6-<0.8	0.84507	0.663163	0.156016	0.00951381	0.000570559	0.493506	0.0270738	0.0456747	0	1	1	0	0	0	1	0	1	0	1	0	0	1	0	0	1	1	0	0	1	0	0	0	0	0	1	0	1	0	243.356
derivation	0	0.4-<0.6	0.676056	0.514339	0.163518	0.0212928	0.000380373	0.584416	0.00972898	0.0456747	0	1	0	0	1	1	0	0	1	1	0	0	0	1	0	0	1	1	0	0	0	0	0	0	0	1	1	0	1	0	NA
derivation	0	0.8-1	0.535211	0.57013	0.199833	0.00510497	0	0.518182	0.0159833	0.0456747	1	0	1	0	0	1	0	1	0	1	0	0	1	0	1	0	0	1	0	0	1	0	0	0	0	0	0	1	0	1	223.415
derivation	0	0.6-<0.8	0.366197	0.331526	0.12364	0.0186961	0.151959	0.736364	0.0326616	0.0456747	1	0	1	0	0	1	0	0	1	1	0	0	1	0	0	1	0	1	0	0	0	1	0	0	0	0	0	1	0	1	345.184
derivation	0	0.6-<0.8	0.225352	0.340091	0.0721576	0.00771271	0.118676	0.565583	0.0159833	0.0456747	1	0	0	0	1	1	0	1	0	1	0	0	1	0	0	1	0	1	0	0	0	0	0	0	0	1	0	1	0	1	NA
derivation	0	0.6-<0.8	0.338028	0.540815	0.156016	0.00926413	0.0451887	0.565583	0.0104239	0.0456747	0	1	0	0	1	1	0	1	0	1	0	0	0	1	0	0	1	1	0	0	0	0	0	0	0	1	1	0	1	0	NA
derivation	0	0.6-<0.8	0.521127	0.392813	0.144994	0.00722652	0.0167364	0.52987	0.0125087	0.0456747	0	1	0	0	1	1	0	1	0	1	0	0	1	0	0	1	0	1	0	0	0	0	0	0	0	1	0	1	0	1	NA
derivation	0	0.4-<0.6	0.338028	0.418397	0.164858	0.00926413	0.0451887	0.565583	0.0493398	0.0456747	0	1	1	0	0	1	0	1	0	1	0	0	1	0	0	1	0	1	0	0	1	0	0	0	0	0	0	1	0	1	224.648
derivation	0	0.4-<0.6	0.478873	0.576685	0.0671722	0.00926413	0.0451887	0.565583	0.0159833	0.0456747	1	0	0	0	1	1	0	1	0	1	0	0	1	0	1	0	0	1	0	0	0	0	0	0	0	1	0	1	0	1	NA
derivation	0	0.6-<0.8	0.380282	0.46885	0.156016	0.0162541	0.15272	0.61039	0.0159833	0.0456747	1	0	1	0	0	1	0	0	1	0	1	1	0	0	0	1	0	1	0	0	0	0	1	0	0	0	0	1	0	1	480.676
derivation	0	0.6-<0.8	0.633803	0.560902	0.118556	0.00926413	0.0451887	0.565583	0.0159833	0.0456747	1	0	0	0	1	1	0	1	0	1	0	0	1	0	0	1	0	0	0	1	0	0	0	0	0	1	0	1	0	1	NA
derivation	0	0.6-<0.8	0.253521	0.488592	0.156016	0.00926413	0.0451887	0.565583	0.0159833	0.0456747	1	0	1	0	0	1	0	1	0	0	1	0	1	0	0	1	0	1	0	0	0	1	0	0	0	0	0	1	0	1	354.356
derivation	0	0.6-<0.8	0.492958	0.55246	0.118556	0.000618785	0.0182579	0.633766	0.0493398	0.0456747	0	1	0	0	1	1	0	0	1	1	0	0	1	0	1	0	0	1	0	0	0	0	0	0	0	1	0	1	0	1	NA
derivation	0	0.4-<0.6	0.450704	0.443758	0.115369	0.00605525	0.00608596	0.584416	0.0270738	0.0456747	1	0	1	0	0	1	0	0	1	0	1	0	0	1	0	0	1	1	0	0	1	0	0	0	0	0	1	0	1	0	233.02
derivation	0	0.4-<0.6	0.380282	0.443758	0.115369	0.00327072	0.0473564	0.61039	0.0118138	0.0456747	1	0	1	0	0	1	0	0	1	0	1	0	0	1	0	0	1	1	0	0	1	0	0	0	0	0	1	0	1	0	231.937
derivation	0	0.4-<0.6	0.71831	0.608008	0.189469	0.00926413	0.0451887	0.565583	0.0159833	0.0456747	1	0	0	0	1	1	0	1	0	1	0	0	1	0	1	0	0	1	0	0	0	0	0	0	0	1	0	1	0	1	NA
derivation	0	0.6-<0.8	0.507042	0.431551	0.271203	0.00926413	0.0451887	0.565583	0.0326616	0.0456747	1	0	0	0	1	1	0	1	0	1	0	0	0	1	0	0	1	1	0	0	0	0	0	0	0	1	1	0	1	0	NA
derivation	0	0.6-<0.8	0.676056	0.539793	0.156194	0.00926413	0.0451887	0.565583	0.00694927	0.0456747	1	0	0	0	1	1	0	1	0	1	0	0	1	0	1	0	0	1	0	0	0	0	0	0	0	1	0	1	0	1	NA
derivation	0	0.6-<0.8	0.549296	0.545548	0.0729947	0.00926413	0.0451887	0.565583	0.0159833	0.0456747	1	0	0	0	1	1	0	1	0	1	0	0	1	0	0	1	0	1	0	0	0	0	0	0	0	1	0	1	0	1	NA
derivation	0	0.4-<0.6	0.577465	0.515476	0.214	0.0169282	0.0895778	0.584416	0.0159833	0.0456747	0	1	0	0	1	1	0	1	0	1	0	0	1	0	0	1	0	1	0	0	0	0	0	0	0	1	0	1	0	1	NA
derivation	0	0.6-<0.8	0.450704	0.520048	0.175904	0.00926413	0.0451887	0.565583	0.0159833	0.0456747	1	0	0	0	1	1	0	1	0	1	0	0	1	0	1	0	0	0	0	1	0	0	0	0	0	1	0	1	0	1	NA
derivation	0	0.6-<0.8	0.394366	0.509799	0.127714	0.00727072	0.0692278	0.480519	0.0326616	0.0456747	0	1	1	0	0	1	0	1	0	0	1	1	0	0	1	0	0	1	0	0	1	0	0	0	0	0	0	1	0	1	236.421
derivation	0	0.6-<0.8	0.169014	0.488592	0.0713261	0.00926413	0.0451887	0.565583	0.0826963	0.0456747	0	1	0	0	1	1	0	1	0	1	0	0	1	0	0	1	0	1	0	0	0	0	0	0	0	1	0	1	0	1	NA
derivation	0	0.6-<0.8	0.352113	0.417928	0.169925	0.00926413	0.0451887	0.565583	0.116053	0.0456747	1	0	0	0	1	1	0	1	0	1	0	0	1	0	0	1	0	1	0	0	0	0	0	0	0	1	0	1	0	1	NA
derivation	0	0.6-<0.8	0.577465	0.451888	0.144803	0.00926413	0.0451887	0.565583	0.0076442	0.0456747	0	1	0	0	1	1	0	1	0	1	0	0	1	0	1	0	0	1	0	0	0	0	0	0	0	1	0	1	0	1	NA
derivation	0	0.6-<0.8	0.577465	0.456996	0.125669	0.00308287	0.0840624	0.545455	0.0660181	0.0885685	0	1	0	0	1	1	0	1	0	1	0	0	1	0	0	1	0	0	1	0	0	0	0	0	0	1	0	1	0	1	NA
derivation	0	0.4-<0.6	0.478873	0.488592	0.156016	0.00926413	0.0451887	0.565583	0.0159833	0.0456747	1	0	0	0	1	1	0	1	0	1	0	0	1	0	0	1	0	0	1	0	0	0	0	0	0	1	0	1	0	1	NA
derivation	0	0.6-<0.8	0.253521	0.488592	0.156016	0.00080663	0.0106504	0.441558	0.0660181	0.0456747	1	0	1	0	0	1	0	0	1	0	1	0	0	1	0	0	1	1	0	0	1	0	0	0	0	0	1	0	1	0	229.986
derivation	0	0.6-<0.8	0.633803	0.465528	0.120608	0.000762431	0.0460251	0.550649	0.0326616	0.0456747	1	0	0	0	1	1	0	1	0	1	0	0	1	0	1	0	0	1	0	0	0	0	0	0	0	1	0	1	0	1	NA
derivation	0	0.6-<0.8	0.549296	0.615713	0.156016	0.00926413	0.0451887	0.565583	0.00138985	0.0456747	0	1	0	0	1	1	0	1	0	1	0	0	1	0	0	1	0	0	1	0	0	0	0	0	0	1	0	1	0	1	NA
derivation	0	0.8-1	0.309859	0.436484	0.106452	0.00926413	0.0451887	0.565583	0.0326616	0.0456747	0	1	0	0	1	1	0	1	0	1	0	0	1	0	0	1	0	1	0	0	0	0	0	0	0	1	0	1	0	1	NA
derivation	0	0.8-1	0.211268	0.320147	0.132898	0.000585635	0.0125523	0.571429	0.00138985	0.0456747	0	1	1	0	0	1	0	0	1	0	1	0	1	0	0	1	0	1	0	0	1	0	0	0	0	0	0	1	0	1	233.604
derivation	0	0.6-<0.8	0.295775	0.363446	0.183714	0.00131492	0.0100799	0.597403	0.124392	0.0456747	1	0	1	0	0	1	0	0	1	1	0	0	1	0	1	0	0	1	0	0	1	0	0	0	0	0	0	1	0	1	219.73
derivation	0	0.4-<0.6	0.577465	0.480653	0.163518	0.00926413	0.0451887	0.565583	0.0326616	0.0456747	0	1	0	0	1	1	0	1	0	1	0	0	1	0	0	1	0	1	0	0	0	0	0	0	0	1	0	1	0	1	NA
derivation	0	0.4-<0.6	0.591549	0.576685	0.167442	0.00926413	0.0451887	0.565583	0.00486449	0.0456747	1	0	0	0	1	1	0	1	0	1	0	0	1	0	1	0	0	1	0	0	0	0	0	0	0	1	0	1	0	1	NA
derivation	0	0.4-<0.6	0.56338	0.481751	0.189469	0.00926413	0.0451887	0.565583	0.0159833	0.0456747	0	1	0	0	1	1	0	1	0	1	0	0	1	0	0	1	0	1	0	0	0	0	0	0	0	1	0	1	0	1	NA
derivation	0	0.6-<0.8	0.380282	0.416505	0.0764008	0.00926413	0.0451887	0.565583	0.0993746	0.0456747	0	1	0	0	1	1	0	1	0	1	0	0	1	0	0	1	0	0	0	1	0	0	0	0	0	1	0	1	0	1	NA
derivation	0	0.4-<0.6	0.535211	0.490186	0.262841	0.00926413	0.0451887	0.565583	0.0493398	0.0456747	1	0	0	0	1	1	0	1	0	1	0	0	1	0	0	1	0	1	0	0	0	0	0	0	0	1	0	1	0	1	NA
derivation	0	0.6-<0.8	0.732394	0.520912	0.177093	0.00926413	0.0451887	0.565583	0.0159833	0.0456747	1	0	0	0	1	1	0	1	0	1	0	0	1	0	0	1	0	1	0	0	0	0	0	0	0	1	0	1	0	1	NA
derivation	0	0.6-<0.8	0.464789	0.53557	0.0680102	0.0169945	0.547547	0.571429	0.0159833	0.0389878	0	1	1	0	0	1	0	0	1	0	1	0	0	1	0	0	1	1	0	0	1	0	0	0	0	0	1	0	1	0	237.505
derivation	0	0.6-<0.8	0.267606	0.366985	0.105489	0.000154696	0.000190186	0.38961	0.0159833	0.0456747	0	1	0	0	1	1	0	1	0	1	0	0	1	0	0	1	0	0	0	1	0	0	0	0	0	1	0	1	0	1	NA
derivation	0	0.6-<0.8	0.366197	0.417928	0.119587	0.00809945	0.138456	0.467532	0.0159833	0.0456747	1	0	0	0	1	1	0	1	0	1	0	0	0	1	0	0	1	0	0	1	0	0	0	0	0	1	1	0	1	0	NA
derivation	0	0.8-1	0.43662	0.453666	0.211648	0.00792265	0.00399391	0.727273	0.00347464	0.0456747	0	1	1	0	0	1	0	0	1	1	0	0	1	0	1	0	0	1	0	0	1	0	0	0	0	0	0	1	0	1	226.166
derivation	0	0.6-<0.8	0.43662	0.465527	0.138561	0.00166851	0.0308102	0.596104	0.00277971	0.0456747	0	1	1	0	0	1	0	0	1	1	0	0	1	0	1	0	0	0	0	1	1	0	0	0	0	0	0	1	0	1	NA
derivation	0	0.4-<0.6	0.464789	0.470141	0.215533	0.00139227	0.554393	0.565583	0.0660181	0.0456747	0	1	0	0	1	1	0	1	0	1	0	0	0	1	0	0	1	0	0	1	0	0	0	0	0	1	1	0	1	0	NA
derivation	0	0.6-<0.8	0.507042	0.486508	0.156989	0.00926413	0.0451887	0.565583	0.000694927	0.0456747	0	1	0	0	1	1	0	1	0	1	0	0	1	0	0	1	0	1	0	0	0	0	0	0	0	1	1	0	1	0	NA
derivation	0	0.6-<0.8	0.464789	0.478685	0.184278	0.00926413	0.0451887	0.565583	0.0493398	0.0456747	0	1	0	0	1	1	0	1	0	1	0	0	1	0	1	0	0	1	0	0	0	0	0	0	0	1	0	1	0	1	NA
derivation	0	0.6-<0.8	0.380282	0.425518	0.118556	0.00926413	0.0451887	0.565583	0.0493398	0.0456747	0	1	0	0	1	1	0	1	0	1	0	1	0	0	1	0	0	1	0	0	0	0	0	0	0	1	0	1	0	1	NA
derivation	0	0.6-<0.8	0.380282	0.444375	0.0524134	0.00926413	0.0451887	0.565583	0.0660181	0.0456747	0	1	0	0	1	1	0	1	0	1	0	0	1	0	0	1	0	1	0	0	0	0	0	0	0	1	0	1	0	1	NA
derivation	0	0.4-<0.6	0.295775	0.363349	0.164858	0.00532597	0.00304298	0.558442	0.0660181	0.0456747	1	0	1	0	0	1	0	0	1	0	1	0	0	1	0	0	1	1	0	0	1	0	0	0	0	0	1	0	1	0	230.636
derivation	0	0.4-<0.6	0.535211	0.565984	0.15252	0.00570166	0.00114112	0.558442	0.0660181	0.0456747	1	0	1	0	0	1	0	0	1	0	1	0	0	1	0	0	1	1	0	0	1	0	0	0	0	0	1	0	1	0	234.32
derivation	0	0.6-<0.8	0.225352	0.484836	0.414962	0.0078674	0.111639	0.584416	0.0493398	0.0456747	1	0	1	0	0	1	0	1	0	0	1	0	0	1	0	0	1	1	0	0	1	0	0	0	0	0	1	0	1	0	229.553
derivation	0	0.4-<0.6	0.253521	0.469093	0.214	0.0213481	0.0528718	0.649351	0.0270738	0.0456747	1	0	0	0	1	1	0	1	0	1	0	0	0	1	0	0	1	1	0	0	0	0	0	0	0	1	1	0	1	0	NA
derivation	0	0.6-<0.8	0.464789	0.57356	1	0.00738122	0.0178775	0.636364	0.0159833	0.0456747	1	0	1	0	0	1	0	0	1	0	1	0	0	1	0	0	1	1	0	0	1	0	0	0	0	0	1	0	1	0	233.237
derivation	0	0.6-<0.8	0.323944	0.408543	0.118556	0.00926413	0.0451887	0.565583	0.0493398	0.0456747	0	1	0	0	1	1	0	1	0	1	0	0	1	0	1	0	0	1	0	0	0	0	0	0	0	1	0	1	0	1	NA
derivation	0	0.6-<0.8	0.676056	0.554501	0.145919	0.00926413	0.0451887	0.565583	0.0159833	0.0456747	1	0	0	0	1	1	0	1	0	1	0	0	1	0	0	0	1	1	0	0	0	0	0	0	0	1	0	1	0	1	NA
derivation	0	0.6-<0.8	0.239437	0.312219	0.183714	0.00134807	0.155763	0.580519	0.132731	0.0456747	0	1	1	0	0	1	0	0	1	1	0	0	1	0	0	0	1	1	0	0	1	0	0	0	0	0	0	1	0	1	223.131
derivation	0	0.6-<0.8	0.380282	0.410765	0.12669	0.0163204	0.103461	0.493506	0.116053	0.0456747	0	1	0	0	1	1	0	1	0	1	0	0	1	0	0	1	0	1	0	0	0	0	0	0	0	1	0	1	0	1	NA
derivation	0	0.6-<0.8	0.521127	0.449421	0.121621	0.00926413	0.0451887	0.565583	0	0.0456747	0	1	0	0	1	1	0	1	0	1	0	0	1	0	0	1	0	1	0	0	0	0	0	0	0	1	0	1	0	1	NA
derivation	0	0.6-<0.8	0.295775	0.365682	0.129774	0.000287293	0.158996	0.6	0.0993746	0.0456747	1	0	1	0	0	1	0	0	1	1	0	0	0	1	0	0	1	0	1	0	1	0	0	0	0	0	1	0	1	0	219.73
derivation	0	0.6-<0.8	0.408451	0.508867	0.172337	0.000751381	0	0.562338	0.0493398	0.0456747	1	0	1	0	0	1	0	1	0	1	0	0	1	0	1	0	0	1	0	0	1	0	0	0	0	0	0	1	0	1	221.464
derivation	0	0.6-<0.8	0.408451	0.487653	0.172337	0.0146188	0.0621909	0.587013	0.0660181	0.0456747	0	1	0	0	1	1	0	1	0	1	0	0	1	0	0	1	0	1	0	0	0	0	0	0	0	1	0	1	0	1	NA
derivation	0	0.6-<0.8	0.422535	0.5243	0.124653	0.00926413	0.0451887	0.565583	0.0493398	0.0456747	1	0	0	0	1	1	0	1	0	1	0	0	1	0	0	1	0	1	0	0	0	0	0	0	0	1	0	1	0	1	NA
derivation	0	0.6-<0.8	0.464789	0.330068	0.134336	0.00926413	0.0451887	0.565583	0.116053	0.0456747	0	1	0	0	1	1	0	1	0	1	0	0	0	1	0	0	1	1	0	0	0	0	0	0	0	1	1	0	1	0	NA
derivation	0	0.6-<0.8	0.464789	0.584785	0.130811	0.000906077	0.00646634	0.544156	0.0159833	0.0456747	0	1	0	0	1	1	0	1	0	1	0	0	0	1	0	0	1	0	0	1	0	0	0	0	0	1	1	0	1	0	NA
derivation	0	0.6-<0.8	0.338028	0.484193	0.230893	0.00149171	0.0207303	0.566234	0.0660181	0.0456747	1	0	1	0	0	1	0	0	1	1	0	0	1	0	0	0	1	1	0	0	1	0	0	0	0	0	0	1	0	1	220.381
derivation	0	0.6-<0.8	0.71831	0.556681	0.118556	0.00926413	0.0451887	0.565583	0.0159833	0.0456747	0	1	0	0	1	1	0	1	0	1	0	0	1	0	0	1	0	1	0	0	0	0	0	0	0	1	0	1	0	1	NA
derivation	0	0.4-<0.6	0.464789	0.41737	0.212423	0.0138785	0.0850133	0.558442	0.116053	0.0456747	1	0	0	0	1	1	0	1	0	1	0	0	1	0	1	0	0	1	0	0	0	0	0	0	0	1	0	1	0	1	NA
derivation	0	0.6-<0.8	0.295775	0.374312	0.12364	0.0150608	0.0169266	0.636364	0.132731	0.0456747	0	1	0	0	1	1	0	0	1	1	0	0	1	0	0	1	0	1	0	0	0	0	0	0	0	1	0	1	0	1	NA
derivation	0	0.6-<0.8	0.619718	0.440082	0.131852	0.00926413	0.0451887	0.565583	0.0159833	0.0456747	0	1	0	0	1	1	0	1	0	1	0	0	1	0	1	0	0	1	0	0	0	0	0	0	0	1	0	1	0	1	NA
derivation	0	0.6-<0.8	0.43662	0.482971	0.131852	0.0278674	0.112781	0.493506	0.0326616	0.0456747	0	1	0	0	1	1	0	1	0	1	0	0	1	0	0	1	0	1	0	0	0	0	0	0	0	1	0	1	0	1	NA
derivation	0	0.4-<0.6	0.408451	0.547177	0.266311	0.002	0.0180677	0.515584	0.149409	0.0456747	1	0	0	0	1	1	0	0	1	1	0	0	1	0	0	1	0	1	0	0	0	0	0	0	0	1	0	1	0	1	NA
derivation	0	0.6-<0.8	0.549296	0.485801	0.269606	0.00926413	0.0451887	0.565583	0.0326616	0.0456747	0	1	0	0	1	1	0	1	0	1	0	0	1	0	0	1	0	1	0	0	0	0	0	0	0	1	0	1	0	1	NA
derivation	0	0.6-<0.8	0.478873	0.288716	0.078137	0.00926413	0.0451887	0.565583	0.0159833	0.0456747	0	1	0	0	1	1	0	1	0	1	0	0	1	0	1	0	0	0	0	1	0	0	0	0	0	1	0	1	0	1	NA
derivation	0	0.6-<0.8	0.253521	0.384752	0.145919	0.00926413	0.0451887	0.565583	0.0660181	0.0456747	0	1	0	0	1	1	0	1	0	1	0	0	1	0	0	1	0	1	0	0	0	0	0	0	0	1	0	1	0	1	NA
derivation	0	0.6-<0.8	0.549296	0.451927	0.0988795	0.00926413	0.0451887	0.565583	0.00416956	0.0456747	0	1	0	0	1	1	0	1	0	1	0	0	1	0	1	0	0	1	0	0	0	0	0	0	0	1	0	1	0	1	NA
derivation	0	0.6-<0.8	0.352113	0.417032	0.118556	0.00926413	0.0451887	0.565583	0.0159833	0.0456747	1	0	0	0	1	1	0	1	0	1	0	0	1	0	0	1	0	1	0	0	0	0	0	0	0	1	0	1	0	1	NA
derivation	0	0.6-<0.8	0.647887	0.546371	0.130811	0.00926413	0.0451887	0.565583	0.0326616	0.0456747	1	0	0	0	1	1	0	1	0	1	0	0	1	0	0	1	0	1	0	0	0	0	0	0	0	1	0	1	0	1	NA
derivation	0	0.6-<0.8	0.746479	0.651557	0.175904	0.00926413	0.0451887	0.565583	0.0076442	0.0456747	1	0	0	0	1	1	0	1	0	1	0	0	1	0	0	1	0	1	0	0	0	0	0	0	0	1	0	1	0	1	NA
derivation	0	0.6-<0.8	0.676056	0.319548	0.131852	0.000629834	0.00874857	0.580519	0.0159833	0.0456747	0	1	0	0	1	1	0	1	0	1	0	0	1	0	0	1	0	1	0	0	0	0	0	0	0	1	0	1	0	1	NA
derivation	0	0.6-<0.8	0.366197	0.472137	0.118556	0.00926413	0.0451887	0.565583	0.0159833	0.0456747	0	1	0	0	1	1	0	1	0	1	0	0	1	0	0	1	0	1	0	0	0	0	0	0	0	1	0	1	0	1	NA
derivation	0	0.6-<0.8	0.605634	0.530064	0.131852	0.00926413	0.0451887	0.565583	0.00138985	0.0456747	0	1	0	0	1	1	0	1	0	1	0	0	1	0	1	0	0	1	0	0	0	0	0	0	0	1	0	1	0	1	NA
derivation	0	0.4-<0.6	0.197183	0.389732	0.141354	0.000928177	0.0562952	0.548052	0.0993746	0.0456747	1	0	0	0	1	1	0	1	0	1	0	0	1	0	0	1	0	1	0	0	0	0	0	0	0	1	0	1	0	1	NA
derivation	0	0.4-<0.6	0.464789	0.500549	0.162142	0.00926413	0.0451887	0.565583	0.00416956	0.0456747	1	0	0	0	1	1	0	1	0	1	0	0	1	0	0	1	0	1	0	0	0	0	0	0	0	1	0	1	0	1	NA
derivation	0	0.6-<0.8	0.295775	0.514064	0.243698	0.0234475	0.195512	0.636364	0.0326616	0.0456747	0	1	1	0	0	1	0	0	1	0	1	0	1	0	1	0	0	1	0	0	1	0	0	0	0	0	0	1	0	1	234.904
derivation	0	0.6-<0.8	0.394366	0.401415	0.184278	0.0247624	0.333207	0.636364	0.0159833	0.0456747	0	1	1	0	0	1	0	0	1	0	1	0	1	0	1	0	0	1	0	0	1	0	0	0	0	0	0	1	0	1	236.421
derivation	0	0.6-<0.8	0.43662	0.513239	0.191126	0.00100552	0.0424116	0.598701	0.00625434	0.0456747	1	0	1	0	0	1	0	1	0	1	0	0	1	0	0	1	0	1	0	0	1	0	0	0	0	0	0	1	0	1	221.898
derivation	0	0.6-<0.8	0.661972	0.472137	0.218486	0.00926413	0.0451887	0.565583	0.0159833	0.0456747	0	1	0	0	1	1	0	1	0	1	0	0	1	0	0	1	0	1	0	0	0	0	0	0	0	1	0	1	0	1	NA
[truncated: 12,832 more rows]
